# Supplementary material for: Modeling compositional dynamics based on GC and purine contents of protein-coding sequences
Source: Biol Direct. 2010 Nov 8;5:63. doi: 10.1186/1745-6150-5-63 (PMC2989939; doi:10.1186/1745-6150-5-63)
Supplement: Additional file 5 — Comparison between expected and observed amino acid compositions. [file 1745-6150-5-63-S5.XLS]

## Sheet: Archaea
ID	Species	GC	GC1	GC2	GC3	AG	AG1	AG2	AG3	Ala	Model 1: Ala	Model 2: Ala	Arg	Model 1: Arg	Model 2: Arg	Asn	Model 1: Asn	Model 2: Asn	Asp	Model 1: Asp	Model 2: Asp	Cys	Model 1: Cys	Model 2: Cys	Gln	Model 1: Gln	Model 2: Gln	Glu	Model 1: Glu	Model 2: Glu	Gly	Model 1: Gly	Model 2: Gly	His	Model 1: His	Model 2: His	Ile	Model 1: Ile	Model 2: Ile	Leu	Model 1: Leu	Model 2: Leu	Lys	Model 1: Lys	Model 2: Lys	Met	Model 1: Met	Model 2: Met	Phe
56636	Aeropyrum pernix	0.553781	0.57941	0.411625	0.670308	0.560836	0.711008	0.466306	0.505195	0.088998	0.088093	0.090501	0.064122	0.068474	0.061138	0.025856	0.037694	0.040597	0.045746	0.055349	0.055927	0.003058	0.012681	0.011544	0.024996	0.029369	0.023209	0.074512	0.061235	0.057101	0.087484	0.081778	0.079074	0.017722	0.026546	0.022732	0.059817	0.056164	0.062104	0.099181	0.081779	0.071862	0.053821	0.041703	0.041449	0.029003	0.029364	0.031799	0.030725
272557	Aeropyrum pernix K1	0.570817	0.597858	0.439642	0.674951	0.550597	0.674337	0.465233	0.512222	0.097642	0.09114	0.094785	0.077682	0.068515	0.068234	0.019375	0.0363	0.034484	0.043894	0.05626	0.051267	0.006726	0.013094	0.013066	0.016857	0.029139	0.025999	0.07651	0.058333	0.053836	0.08867	0.082749	0.08246	0.015017	0.028104	0.024759	0.056897	0.05305	0.053168	0.111906	0.083756	0.078446	0.041435	0.037638	0.036212	0.019775	0.028385	0.028094	0.029332
224325	Archaeoglobus fulgidus DSM 4304	0.494571	0.531893	0.366246	0.585572	0.560098	0.691239	0.483906	0.505149	0.078511	0.076951	0.069495	0.057734	0.064905	0.058074	0.032123	0.043873	0.049105	0.048924	0.053596	0.055797	0.011752	0.013366	0.012676	0.017866	0.028389	0.025442	0.08908	0.059018	0.056958	0.072497	0.071321	0.065161	0.015113	0.025781	0.024923	0.072236	0.071023	0.074528	0.095116	0.083521	0.077595	0.06867	0.048312	0.050127	0.025335	0.02844	0.031306	0.045914
456442	Candidatus Methanoregula boonei 6A8	0.557081	0.592425	0.423956	0.654861	0.508946	0.62844	0.449195	0.449203	0.094637	0.087038	0.086939	0.055415	0.063886	0.063831	0.033344	0.038402	0.036505	0.052834	0.056978	0.053061	0.013604	0.015886	0.015885	0.029296	0.026591	0.025586	0.060608	0.045344	0.043274	0.079793	0.07218	0.070901	0.019967	0.033414	0.031372	0.071901	0.058848	0.057363	0.092055	0.093968	0.091426	0.04743	0.030561	0.029772	0.024086	0.02431	0.023907	0.039166
272569	Haloarcula marismortui ATCC 43049	0.623305	0.673199	0.441702	0.755016	0.517358	0.639761	0.472174	0.44014	0.104091	0.10052	0.100411	0.061238	0.069311	0.069771	0.025875	0.03181	0.030857	0.083227	0.058485	0.063564	0.007602	0.014259	0.013746	0.03126	0.027901	0.028138	0.080876	0.049115	0.049971	0.082709	0.084904	0.089824	0.020089	0.033224	0.035792	0.043844	0.044602	0.041137	0.088122	0.090335	0.086734	0.020029	0.026714	0.024258	0.018782	0.024686	0.020474	0.032571
64091	Halobacterium sp. NRC-1	0.670308	0.695881	0.45947	0.855574	0.511008	0.643345	0.461033	0.428645	0.124067	0.110103	0.110866	0.065528	0.072336	0.07034	0.022343	0.027552	0.027858	0.088891	0.059483	0.063744	0.007552	0.013685	0.013128	0.027831	0.027912	0.026511	0.070021	0.047967	0.047822	0.082457	0.091719	0.094835	0.02245	0.034613	0.035338	0.037776	0.036641	0.036096	0.085668	0.090577	0.085849	0.017946	0.022218	0.0209	0.017327	0.023106	0.020904	0.031424
362976	Haloquadratum walsbyi DSM 16790	0.489318	0.615861	0.434921	0.417172	0.522216	0.641391	0.464391	0.460867	0.093522	0.074964	0.092016	0.058085	0.060395	0.067541	0.034431	0.045456	0.034858	0.078075	0.054642	0.055885	0.00763	0.015908	0.015	0.034264	0.026394	0.02671	0.074318	0.04733	0.047772	0.07475	0.063992	0.079781	0.021088	0.030472	0.031246	0.061857	0.074652	0.060234	0.08186	0.09234	0.086059	0.023472	0.039373	0.029797	0.017813	0.024723	0.014337	0.032093
415426	Hyperthermus butylicus DSM 5456	0.541384	0.613511	0.424177	0.586463	0.543305	0.651855	0.467156	0.510905	0.100607	0.085227	0.09039	0.078106	0.065985	0.06783	0.021661	0.039463	0.033146	0.041877	0.055733	0.052616	0.009215	0.013931	0.013041	0.019991	0.028365	0.029354	0.076814	0.05518	0.054962	0.076205	0.076166	0.079247	0.017895	0.02865	0.028101	0.061719	0.06029	0.054139	0.112699	0.086272	0.086627	0.045074	0.039072	0.034624	0.018897	0.027589	0.023161	0.027121
399549	Metallosphaera sedula DSM 5348	0.472784	0.506752	0.374346	0.537255	0.545902	0.659562	0.460722	0.517423	0.061915	0.072699	0.067474	0.056117	0.061926	0.058786	0.038124	0.046742	0.045254	0.047034	0.053416	0.046493	0.006202	0.014499	0.013976	0.023722	0.027357	0.025731	0.069304	0.053762	0.049851	0.074768	0.065337	0.057645	0.014265	0.027181	0.023998	0.072166	0.077877	0.079252	0.106159	0.087319	0.087523	0.060724	0.047045	0.048522	0.025824	0.026478	0.030514	0.041694
420247	Methanobrevibacter smithii ATCC 35061	0.321182	0.435143	0.325339	0.203064	0.551944	0.690353	0.49773	0.467749	0.060186	0.048301	0.049088	0.029775	0.053145	0.051355	0.067576	0.064778	0.069696	0.064923	0.046543	0.053691	0.012979	0.014868	0.015075	0.023362	0.024184	0.021164	0.070155	0.048672	0.047184	0.066098	0.043982	0.048644	0.01579	0.023127	0.024082	0.093504	0.128483	0.119588	0.086085	0.08892	0.073382	0.079927	0.06774	0.061249	0.022477	0.017047	0.012551	0.042785
259564	Methanococcoides burtonii DSM 6242	0.423176	0.512989	0.35862	0.39792	0.541358	0.671099	0.478399	0.474575	0.067765	0.064066	0.064397	0.041652	0.058219	0.055557	0.045907	0.052561	0.052692	0.063269	0.051647	0.055502	0.011996	0.015195	0.014439	0.024523	0.026162	0.024569	0.07314	0.050508	0.050131	0.070683	0.057013	0.059064	0.019484	0.026752	0.027201	0.084373	0.092836	0.088692	0.089496	0.089379	0.081876	0.064505	0.051402	0.047592	0.029633	0.023988	0.020648	0.04016
419665	Methanococcus aeolicus Nankai-3	0.313766	0.410336	0.308052	0.222908	0.588821	0.704607	0.506682	0.555174	0.053995	0.047723	0.043938	0.029649	0.05832	0.054922	0.070593	0.063382	0.064796	0.056354	0.044495	0.045091	0.014216	0.012347	0.012094	0.017773	0.025181	0.023593	0.074873	0.058866	0.056276	0.066777	0.04707	0.045128	0.015976	0.019034	0.018903	0.108249	0.130947	0.124273	0.087082	0.081195	0.074384	0.096041	0.083852	0.08087	0.025949	0.018331	0.017551	0.03665
402880	Methanococcus maripaludis C5	0.340062	0.444862	0.318964	0.256361	0.56769	0.687641	0.492687	0.522741	0.056344	0.051364	0.0495	0.031849	0.056629	0.053196	0.056282	0.061538	0.061131	0.05634	0.046889	0.048987	0.013125	0.013748	0.013005	0.018909	0.02528	0.024373	0.082543	0.054183	0.053656	0.066164	0.048395	0.048073	0.015295	0.021877	0.022252	0.094345	0.12089	0.114215	0.091867	0.085263	0.079327	0.089461	0.071111	0.066956	0.025709	0.019896	0.017675	0.042679
426368	Methanococcus maripaludis C7	0.343192	0.448278	0.322425	0.258872	0.566659	0.688502	0.490151	0.521323	0.057453	0.051822	0.050737	0.031297	0.056668	0.053364	0.055946	0.061204	0.060389	0.056157	0.047088	0.049066	0.013005	0.013812	0.013001	0.018857	0.025327	0.024177	0.082711	0.054058	0.053438	0.067084	0.048718	0.048777	0.014891	0.022061	0.022199	0.094509	0.119714	0.113518	0.091324	0.085425	0.079191	0.087227	0.070263	0.065769	0.025619	0.020129	0.01771	0.042443
267377	Methanococcus maripaludis S2	0.341166	0.448235	0.322936	0.252328	0.567165	0.689137	0.489939	0.52242	0.058089	0.051523	0.05088	0.030967	0.056619	0.053476	0.056387	0.061429	0.060239	0.056006	0.046966	0.048936	0.013643	0.013781	0.012961	0.018712	0.025291	0.024147	0.08131	0.054092	0.053531	0.067526	0.04849	0.048873	0.015005	0.021959	0.022075	0.094008	0.120478	0.114004	0.091251	0.085355	0.079066	0.088498	0.070749	0.065895	0.025693	0.019968	0.01731	0.042012
406327	Methanococcus vannielii SB	0.323206	0.43187	0.315812	0.221937	0.568193	0.684809	0.492382	0.527389	0.052574	0.048853	0.047412	0.031933	0.055671	0.053073	0.059889	0.063647	0.061944	0.052216	0.046021	0.047087	0.012996	0.013742	0.01316	0.018265	0.024841	0.024184	0.079379	0.05335	0.052545	0.065754	0.04608	0.045989	0.015275	0.021428	0.021672	0.099186	0.127488	0.119308	0.092927	0.085477	0.080075	0.094083	0.073784	0.069123	0.024024	0.018215	0.015816	0.04349
410358	Methanocorpusculum labreanum Z	0.512131	0.561315	0.398426	0.576651	0.516881	0.64368	0.453811	0.453151	0.085245	0.078915	0.078626	0.046781	0.061426	0.059299	0.035616	0.043045	0.042156	0.055261	0.055505	0.05394	0.015077	0.015995	0.015455	0.025119	0.026447	0.024743	0.066993	0.046471	0.044698	0.077689	0.066586	0.065328	0.018346	0.031588	0.029859	0.076305	0.069054	0.068536	0.092115	0.093089	0.088991	0.055039	0.036039	0.034933	0.028451	0.024672	0.024244	0.039296
368407	Methanoculleus marisnigri JR1	0.630885	0.639981	0.436476	0.816196	0.510449	0.630042	0.457333	0.443972	0.101747	0.101782	0.095506	0.07016	0.069388	0.067364	0.027229	0.031157	0.032504	0.057336	0.058755	0.05778	0.01304	0.014519	0.014783	0.023424	0.02753	0.027091	0.07175	0.047211	0.046136	0.0851	0.084684	0.080488	0.0197	0.034261	0.033928	0.061473	0.043635	0.044229	0.094714	0.091812	0.090488	0.033589	0.025035	0.025953	0.023793	0.023902	0.025136	0.036396
190192	Methanopyrus kandleri AV19	0.613174	0.661446	0.419802	0.758274	0.543795	0.632401	0.480277	0.518707	0.083428	0.099436	0.091265	0.083458	0.070574	0.071415	0.019163	0.032362	0.028714	0.057984	0.057535	0.0561	0.013189	0.01288	0.012077	0.014083	0.029317	0.035145	0.099987	0.057141	0.060461	0.08053	0.088958	0.084338	0.019311	0.029519	0.03261	0.048266	0.044722	0.039168	0.10202	0.084199	0.092785	0.040228	0.03214	0.030946	0.016639	0.027377	0.025393	0.028736
349307	Methanosaeta thermophila PT	0.548211	0.56754	0.418133	0.658959	0.551392	0.667611	0.473116	0.513447	0.082931	0.086766	0.083474	0.074746	0.067206	0.066644	0.029206	0.038548	0.038671	0.05818	0.055619	0.050751	0.013339	0.013337	0.013836	0.021201	0.028862	0.026664	0.073073	0.057959	0.053556	0.079272	0.078913	0.074955	0.018414	0.027696	0.025268	0.073173	0.05813	0.058566	0.095608	0.084179	0.080461	0.040286	0.04017	0.040809	0.030102	0.028421	0.029948	0.032972
188937	Methanosarcina acetivorans C2A	0.45259	0.519807	0.372404	0.465559	0.53907	0.654635	0.485956	0.476619	0.068791	0.068997	0.065141	0.044852	0.059837	0.059603	0.044806	0.049217	0.050178	0.053362	0.052887	0.054317	0.012578	0.015131	0.015708	0.025466	0.026642	0.026096	0.079732	0.050977	0.049464	0.072361	0.061097	0.061582	0.016725	0.027639	0.028656	0.073638	0.084031	0.078911	0.094556	0.089299	0.083417	0.065525	0.047441	0.045695	0.023415	0.025125	0.022503	0.04443
269797	Methanosarcina barkeri str. Fusaro	0.423428	0.507359	0.36805	0.394876	0.54047	0.658285	0.483977	0.479148	0.068251	0.064087	0.063431	0.042216	0.058125	0.058561	0.048228	0.052558	0.051662	0.052103	0.051684	0.053205	0.012419	0.015253	0.015619	0.025854	0.026124	0.025407	0.076343	0.050261	0.048945	0.070622	0.056922	0.059492	0.016517	0.026864	0.027619	0.077534	0.092794	0.085745	0.094154	0.089569	0.08284	0.070229	0.051112	0.047525	0.023263	0.023925	0.020009	0.042907
192952	Methanosarcina mazei Go1	0.442879	0.522753	0.370326	0.435559	0.542939	0.662348	0.485325	0.481144	0.070714	0.067428	0.065993	0.046708	0.059676	0.059059	0.043494	0.050218	0.050122	0.052544	0.052391	0.054901	0.012474	0.014947	0.015027	0.024806	0.026641	0.025953	0.081675	0.051752	0.05091	0.072313	0.060211	0.06223	0.016775	0.02697	0.027987	0.076573	0.08672	0.080974	0.094274	0.088634	0.082329	0.068207	0.049605	0.046479	0.023975	0.025067	0.021468	0.042956
339860	Methanosphaera stadtmanae DSM 3091	0.292031	0.421118	0.32058	0.134397	0.57427	0.696206	0.499403	0.527201	0.051973	0.044426	0.047051	0.030271	0.054687	0.054499	0.074905	0.067288	0.064654	0.060872	0.044106	0.047033	0.011758	0.013345	0.013312	0.025859	0.024144	0.022885	0.06805	0.053149	0.052445	0.059444	0.042459	0.046938	0.016943	0.020035	0.020523	0.102866	0.140319	0.127362	0.083926	0.084766	0.075046	0.081465	0.081085	0.072093	0.022406	0.014928	0.009712	0.035627
323259	Methanospirillum hungatei JF-1	0.462171	0.543972	0.390853	0.451689	0.520671	0.624292	0.465388	0.472334	0.069751	0.070136	0.070961	0.051912	0.058373	0.061635	0.036122	0.048523	0.042587	0.057639	0.053685	0.0508	0.013761	0.016286	0.016445	0.031918	0.02583	0.027366	0.067723	0.046046	0.045473	0.073278	0.059669	0.061772	0.02209	0.030115	0.030572	0.0854	0.082156	0.072933	0.091785	0.093201	0.09291	0.050423	0.041619	0.038121	0.026045	0.023797	0.01978	0.039925
145262	Methanothermobacter thermautotrophicus	0.518622	0.565709	0.401353	0.588804	0.547105	0.677273	0.466503	0.497539	0.080248	0.081049	0.082038	0.062074	0.064938	0.061583	0.026116	0.041737	0.041274	0.057544	0.054911	0.053763	0.016944	0.013958	0.013186	0.016385	0.028204	0.025368	0.079521	0.055689	0.053236	0.082541	0.073032	0.071736	0.019014	0.02781	0.025619	0.077173	0.065603	0.06642	0.095851	0.085954	0.08058	0.043284	0.042329	0.040869	0.031093	0.027691	0.02752	0.036349
187420	Methanothermobacter thermautotrophicus str. Delta H	0.506567	0.554227	0.395534	0.569939	0.549854	0.678457	0.476395	0.494709	0.073314	0.078893	0.077875	0.067917	0.064483	0.061773	0.033118	0.042937	0.044007	0.059111	0.054423	0.054713	0.012078	0.013911	0.013647	0.019003	0.028138	0.025387	0.081419	0.056164	0.053567	0.079733	0.071515	0.070853	0.018753	0.027266	0.02593	0.07708	0.068509	0.068733	0.094731	0.08561	0.078846	0.045638	0.04431	0.043085	0.029398	0.027739	0.026989	0.036496
228908	Nanoarchaeum equitans Kin4-M	0.312606	0.399055	0.288983	0.249781	0.580416	0.669552	0.508131	0.563563	0.051869	0.047458	0.037979	0.038998	0.056911	0.052661	0.052628	0.064182	0.063445	0.049692	0.044893	0.04213	0.008121	0.012918	0.012726	0.022161	0.024924	0.026849	0.078774	0.056267	0.054402	0.053024	0.045965	0.039234	0.013432	0.019885	0.020793	0.104557	0.131592	0.120909	0.104583	0.083055	0.085256	0.108238	0.080443	0.081925	0.016329	0.017733	0.019808	0.044361
348780	Natronomonas pharaonis DSM 2160	0.638088	0.696466	0.442581	0.775218	0.513841	0.646978	0.472292	0.422252	0.113863	0.103425	0.105239	0.063822	0.070138	0.068726	0.022162	0.030459	0.029869	0.087466	0.05885	0.068536	0.00776	0.014184	0.012941	0.02599	0.02782	0.027332	0.088441	0.048325	0.05009	0.084006	0.08669	0.094187	0.019724	0.03388	0.037397	0.04203	0.042083	0.038857	0.087568	0.09079	0.085632	0.018988	0.025011	0.02183	0.01709	0.024096	0.018909	0.032504
263820	Picrophilus torridus DSM 9790	0.371527	0.417785	0.332062	0.364734	0.556341	0.671218	0.47519	0.522615	0.056119	0.056021	0.048869	0.044226	0.056936	0.053901	0.066177	0.05821	0.059213	0.058648	0.048865	0.04249	0.00618	0.014435	0.014419	0.014639	0.025656	0.022785	0.05662	0.052542	0.046516	0.065197	0.051501	0.044249	0.014878	0.02386	0.020813	0.110793	0.109546	0.110877	0.086332	0.087107	0.083218	0.069001	0.062591	0.064823	0.030393	0.021858	0.026112	0.048573
178306	Pyrobaculum aerophilum str. IM2	0.52031	0.555796	0.407846	0.597287	0.546523	0.652668	0.456675	0.530224	0.098934	0.081348	0.080383	0.065473	0.064983	0.064587	0.026044	0.041575	0.036831	0.042959	0.054985	0.046083	0.008712	0.013976	0.0135	0.020842	0.028203	0.02768	0.069959	0.055559	0.052013	0.076747	0.073209	0.067563	0.015109	0.027911	0.024524	0.062901	0.065217	0.063736	0.105841	0.086048	0.088428	0.056803	0.04201	0.04157	0.017767	0.027661	0.02954	0.036332
340102	Pyrobaculum arsenaticum DSM 13514	0.558979	0.58291	0.414253	0.679773	0.542024	0.650762	0.452214	0.523095	0.101823	0.08857	0.08608	0.0667	0.066981	0.064733	0.0236	0.037698	0.034288	0.044172	0.056271	0.047919	0.008683	0.013783	0.013013	0.021283	0.028551	0.028207	0.068942	0.055264	0.05256	0.077617	0.078933	0.071061	0.015591	0.029072	0.025716	0.055863	0.056295	0.056123	0.105704	0.08612	0.089768	0.05351	0.037023	0.037609	0.018709	0.027549	0.030968	0.035394
410359	Pyrobaculum calidifontis JCM 11548	0.578354	0.599494	0.420061	0.715507	0.541016	0.649394	0.449111	0.524542	0.108326	0.092333	0.090089	0.068616	0.068128	0.06539	0.02164	0.035786	0.032208	0.043075	0.056815	0.048211	0.008701	0.013576	0.012595	0.020829	0.028756	0.028716	0.070064	0.055443	0.053187	0.078818	0.082107	0.073445	0.015846	0.029468	0.026029	0.048711	0.052082	0.051907	0.107482	0.085844	0.090682	0.051338	0.034921	0.035533	0.017353	0.02743	0.031186	0.035574
384616	Pyrobaculum islandicum DSM 4184	0.496429	0.558201	0.401594	0.529491	0.546141	0.65462	0.456424	0.52738	0.091399	0.076943	0.079768	0.068461	0.063443	0.063295	0.025011	0.044139	0.037333	0.044506	0.054228	0.047169	0.008807	0.014257	0.013219	0.021103	0.027789	0.02777	0.069897	0.054663	0.052634	0.074456	0.069187	0.066979	0.01544	0.027568	0.024886	0.066318	0.071403	0.067805	0.105989	0.086717	0.088887	0.057071	0.044492	0.041658	0.018287	0.027164	0.02627	0.035563
272844	Pyrococcus abyssi GE5	0.45211	0.504531	0.348017	0.503783	0.572317	0.691789	0.48489	0.540273	0.066636	0.069651	0.062569	0.057293	0.063922	0.057491	0.033427	0.047993	0.049816	0.046166	0.051495	0.050727	0.005509	0.012916	0.011847	0.016699	0.028062	0.02656	0.088461	0.061286	0.059615	0.072617	0.066286	0.058899	0.015044	0.023579	0.0226	0.084913	0.082352	0.083782	0.102785	0.081744	0.079933	0.078033	0.057117	0.058544	0.02315	0.028094	0.031332	0.043544
186497	Pyrococcus furiosus DSM 3638	0.411892	0.496868	0.345229	0.393579	0.573316	0.688164	0.486185	0.545601	0.065747	0.062837	0.060652	0.053328	0.06173	0.057713	0.034873	0.052521	0.050084	0.043987	0.049867	0.049461	0.005956	0.013098	0.011966	0.017621	0.027237	0.026911	0.089177	0.059727	0.059388	0.071437	0.059931	0.057391	0.015187	0.022741	0.022413	0.086709	0.094991	0.091471	0.100912	0.08248	0.080926	0.080833	0.062906	0.060137	0.02185	0.026033	0.025014	0.044257
70601	Pyrococcus horikoshii OT3	0.423973	0.486473	0.354968	0.43048	0.56058	0.67746	0.473045	0.531233	0.06376	0.064619	0.061646	0.0546	0.060729	0.05738	0.035357	0.051747	0.049761	0.042639	0.05097	0.047139	0.006324	0.013885	0.013038	0.016348	0.027029	0.025434	0.082995	0.056299	0.053421	0.069807	0.059954	0.055339	0.014907	0.024471	0.022443	0.087881	0.091705	0.091208	0.103447	0.085085	0.083241	0.077456	0.057157	0.056392	0.022993	0.025674	0.027042	0.046001
399550	Staphylothermus marinus F1	0.361302	0.457006	0.343172	0.283727	0.561841	0.668127	0.480708	0.536688	0.058344	0.054523	0.054413	0.0543	0.057079	0.05714	0.042331	0.059206	0.053071	0.046702	0.048166	0.044667	0.006286	0.014093	0.013773	0.017442	0.025618	0.025701	0.068416	0.053629	0.051741	0.064531	0.050725	0.05037	0.017506	0.023008	0.022187	0.104059	0.113071	0.104899	0.105059	0.086114	0.08472	0.075172	0.065921	0.061476	0.021004	0.021425	0.018843	0.035766
330779	Sulfolobus acidocaldarius DSM 639	0.375551	0.44881	0.342438	0.335404	0.560033	0.668208	0.474043	0.53785	0.055737	0.056722	0.054014	0.045726	0.0577	0.05633	0.048208	0.057543	0.053058	0.04859	0.048903	0.043203	0.005812	0.014166	0.01372	0.022761	0.0259	0.024966	0.068076	0.053829	0.050279	0.06713	0.052565	0.048683	0.012872	0.02353	0.021452	0.091009	0.107998	0.104401	0.102868	0.086226	0.08552	0.074646	0.063338	0.061749	0.02094	0.022444	0.022979	0.042807
43080	Sulfolobus islandicus	0.373277	0.433598	0.314511	0.371721	0.564998	0.65154	0.493475	0.54998	0.056638	0.05645	0.045005	0.046979	0.058262	0.05495	0.053933	0.05757	0.056178	0.042941	0.048587	0.043006	0.006039	0.013835	0.013785	0.031758	0.026033	0.028109	0.074813	0.055193	0.052558	0.049037	0.052878	0.043846	0.012078	0.022917	0.023001	0.089558	0.108638	0.101939	0.110171	0.085185	0.090152	0.086662	0.065397	0.068656	0.020937	0.022636	0.026196	0.044541
273057	Sulfolobus solfataricus P2	0.365607	0.433763	0.336695	0.326364	0.560338	0.667109	0.476342	0.537561	0.056019	0.055167	0.051019	0.047205	0.05713	0.055726	0.049598	0.058749	0.055193	0.046833	0.04843	0.04228	0.006188	0.014182	0.01398	0.020966	0.025668	0.024525	0.068138	0.053411	0.049148	0.064276	0.051157	0.046409	0.012906	0.023274	0.021098	0.094359	0.111549	0.108188	0.104193	0.086356	0.085351	0.077423	0.064792	0.064159	0.020756	0.021676	0.023019	0.044468
273063	Sulfolobus tokodaii str. 7	0.336601	0.429313	0.330569	0.249922	0.555334	0.665283	0.471793	0.528926	0.055747	0.050644	0.049871	0.041511	0.054608	0.053731	0.048763	0.062634	0.056487	0.046371	0.047215	0.042494	0.006548	0.014607	0.014034	0.020847	0.024731	0.024005	0.070319	0.050445	0.047712	0.062888	0.046456	0.044544	0.013084	0.023147	0.02138	0.099195	0.122462	0.116503	0.10303	0.087959	0.086537	0.080031	0.066919	0.063424	0.020556	0.01877	0.017747	0.045351
69014	Thermococcus kodakarensis KOD1	0.529258	0.556702	0.367537	0.663536	0.548015	0.675687	0.484344	0.484016	0.074513	0.083066	0.07129	0.05832	0.065697	0.057948	0.032175	0.040596	0.047344	0.047607	0.055202	0.059456	0.005305	0.013778	0.013205	0.018238	0.028416	0.026769	0.08827	0.056308	0.055772	0.076071	0.074997	0.066961	0.015942	0.027857	0.028537	0.069578	0.062901	0.066314	0.104409	0.085472	0.081576	0.068679	0.041409	0.044411	0.022802	0.027926	0.031373	0.043195
368408	Thermofilum pendens Hrk 5	0.583371	0.597981	0.416899	0.735235	0.5449	0.648279	0.459902	0.52652	0.092929	0.093452	0.087288	0.072408	0.068785	0.066636	0.022523	0.035205	0.033092	0.041182	0.056801	0.049222	0.007589	0.013267	0.012836	0.01821	0.029021	0.029697	0.078509	0.056808	0.054736	0.079581	0.083806	0.074327	0.014262	0.029017	0.026705	0.045453	0.050735	0.050304	0.116508	0.084775	0.089684	0.050314	0.035209	0.036799	0.016631	0.027784	0.031774	0.037366
2303	Thermoplasma acidophilum	0.473974	0.496004	0.375341	0.550576	0.54525	0.662388	0.463758	0.509605	0.069592	0.072893	0.066128	0.0548	0.061926	0.058762	0.042575	0.046629	0.047426	0.057493	0.053481	0.046674	0.006033	0.014532	0.014525	0.021881	0.027348	0.024721	0.059887	0.053607	0.048503	0.072548	0.065419	0.057189	0.016504	0.027284	0.023789	0.090243	0.07758	0.08045	0.084091	0.087441	0.085138	0.056435	0.046739	0.049284	0.030782	0.026456	0.031376	0.046623
273116	Thermoplasma volcanium GSS1	0.410646	0.468607	0.355427	0.407905	0.54913	0.664317	0.469809	0.513264	0.063589	0.062167	0.058663	0.046726	0.058411	0.056522	0.04759	0.053778	0.052033	0.054821	0.050867	0.045885	0.006256	0.014742	0.014498	0.020924	0.026254	0.02445	0.06351	0.052254	0.048386	0.06958	0.056264	0.051982	0.015266	0.025557	0.023186	0.092269	0.096507	0.095384	0.087641	0.087916	0.085047	0.068978	0.055244	0.054869	0.027114	0.023954	0.025258	0.04739
[truncated: 20 more columns]

## Sheet: Bacteria
ID	Species	GC	GC1	GC2	GC3	AG	AG1	AG2	AG3	Ala	Model 1: Ala	Model 2: Ala	Arg	Model 1: Arg	Model 2: Arg	Asn	Model 1: Asn	Model 2: Asn	Asp	Model 1: Asp	Model 2: Asp	Cys	Model 1: Cys	Model 2: Cys	Gln	Model 1: Gln	Model 2: Gln	Glu	Model 1: Glu	Model 2: Glu	Gly	Model 1: Gly	Model 2: Gly	His	Model 1: His	Model 2: His	Ile	Model 1: Ile	Model 2: Ile	Leu	Model 1: Leu	Model 2: Leu	Lys	Model 1: Lys	Model 2: Lys	Met	Model 1: Met	Model 2: Met	Phe
85698	Achromobacter xylosoxidans	0.625076	0.648092	0.456561	0.770574	0.513855	0.604107	0.47111	0.466347	0.123939	0.100031	0.09454	0.070454	0.076822	0.076511	0.027875	0.02936	0.029045	0.053277	0.056157	0.053491	0.008303	0.0157	0.015991	0.0412	0.030206	0.030634	0.059211	0.04786	0.046745	0.080214	0.088131	0.084212	0.024621	0.035443	0.035055	0.043647	0.040144	0.039145	0.096898	0.092438	0.092418	0.042189	0.025022	0.025382	0.024153	0.021581	0.021957	0.033835
349163	Acidiphilium cryptum JF-5	0.680013	0.69474	0.4968	0.848501	0.489901	0.602957	0.428807	0.437938	0.147063	0.110067	0.11887	0.081888	0.080716	0.075934	0.022797	0.023641	0.022323	0.052501	0.054313	0.050804	0.008669	0.01567	0.014512	0.027294	0.029611	0.026066	0.050763	0.04179	0.039584	0.090342	0.089899	0.089238	0.022703	0.038484	0.033454	0.051173	0.032063	0.033245	0.104368	0.099152	0.09454	0.02339	0.01819	0.017393	0.022892	0.019152	0.019658	0.034948
920	Acidithiobacillus ferrooxidans	0.578417	0.617721	0.448862	0.668668	0.510369	0.610026	0.460732	0.46035	0.112127	0.090702	0.091213	0.06219	0.0726	0.07202	0.031627	0.033444	0.031956	0.048136	0.055189	0.051637	0.011543	0.016713	0.016638	0.038203	0.029751	0.02816	0.050756	0.046343	0.044049	0.08563	0.079037	0.07793	0.024505	0.035429	0.03301	0.053321	0.048859	0.047975	0.092534	0.095489	0.091994	0.038149	0.028084	0.02726	0.029608	0.02175	0.021335	0.037439
351607	Acidothermus cellulolyticus 11B	0.668711	0.707684	0.504112	0.794337	0.491749	0.599337	0.428121	0.447789	0.137309	0.107819	0.122276	0.084994	0.07972	0.078126	0.019086	0.024626	0.020539	0.057774	0.054427	0.049724	0.008513	0.015853	0.013958	0.027639	0.029646	0.026955	0.051338	0.042211	0.040321	0.087674	0.088581	0.091539	0.021783	0.038226	0.033241	0.041965	0.033707	0.032011	0.100557	0.098939	0.095282	0.017108	0.019098	0.016655	0.014907	0.019513	0.017672	0.029284
80870	Acidovorax avenae subsp. avenae	0.703862	0.717721	0.515121	0.878745	0.491843	0.586833	0.434769	0.453927	0.150648	0.115261	0.122633	0.077803	0.083065	0.083253	0.020292	0.021869	0.019069	0.049295	0.054627	0.048486	0.009809	0.01499	0.014263	0.043417	0.029754	0.028376	0.049791	0.042383	0.040304	0.092783	0.094723	0.094327	0.022594	0.038349	0.034137	0.036936	0.028604	0.02729	0.10709	0.097363	0.095781	0.023939	0.016968	0.015852	0.024116	0.018653	0.018109	0.026454
397945	Acidovorax avenae subsp. citrulli AAC00-1	0.691378	0.699673	0.488389	0.886071	0.499299	0.589108	0.448721	0.460067	0.138493	0.113046	0.110976	0.07736	0.082131	0.080842	0.022452	0.023146	0.02193	0.05191	0.055318	0.051091	0.009514	0.014968	0.014602	0.040971	0.030013	0.030364	0.052438	0.044311	0.043534	0.087541	0.095122	0.09033	0.023654	0.037469	0.035635	0.038824	0.030136	0.029558	0.103309	0.095121	0.097096	0.026747	0.01854	0.018686	0.023244	0.019405	0.020342	0.032451
232721	Acidovorax sp. JS42	0.668418	0.684943	0.466356	0.853955	0.50321	0.590211	0.453007	0.466412	0.13217	0.108415	0.103124	0.072233	0.080166	0.07762	0.024266	0.025163	0.023986	0.051293	0.05556	0.052147	0.009795	0.015323	0.014554	0.045385	0.030079	0.031648	0.052855	0.045254	0.045581	0.0814	0.092361	0.085405	0.024591	0.036929	0.036206	0.040558	0.033414	0.03266	0.107782	0.094645	0.099508	0.032076	0.020496	0.020966	0.024327	0.020182	0.021619	0.032866
470	Acinetobacter baumannii	0.448151	0.545965	0.391984	0.406505	0.515294	0.602568	0.470266	0.473048	0.088917	0.067481	0.068312	0.05105	0.062104	0.063855	0.04144	0.047107	0.041222	0.049063	0.052634	0.049568	0.008549	0.018034	0.017528	0.048397	0.028284	0.029349	0.057959	0.045132	0.044497	0.06606	0.059723	0.060643	0.020906	0.032985	0.032693	0.065022	0.078898	0.071174	0.105566	0.097832	0.097381	0.054204	0.040394	0.037005	0.022397	0.019969	0.016945	0.039748
400667	Acinetobacter baumannii ATCC 17978	0.402515	0.528207	0.372288	0.307049	0.515044	0.606945	0.477612	0.460576	0.085449	0.060049	0.062349	0.04271	0.058373	0.060366	0.045322	0.052283	0.046309	0.051324	0.051131	0.051846	0.009476	0.018352	0.017786	0.052126	0.027481	0.028668	0.059795	0.043797	0.044268	0.067282	0.053103	0.057004	0.02357	0.032083	0.033576	0.068305	0.091815	0.080619	0.103838	0.099131	0.096085	0.056721	0.044784	0.03954	0.023414	0.017946	0.013279	0.043053
471	Acinetobacter calcoaceticus	0.443834	0.554018	0.388417	0.389067	0.514575	0.596992	0.486158	0.460574	0.090296	0.06674	0.066011	0.051419	0.061682	0.065317	0.039826	0.047532	0.042702	0.055267	0.052441	0.053047	0.012542	0.018111	0.018308	0.049071	0.028194	0.030575	0.060863	0.04483	0.045292	0.068259	0.058933	0.062455	0.026884	0.032981	0.03581	0.060564	0.080072	0.068677	0.102089	0.098218	0.09618	0.052768	0.040633	0.03646	0.023086	0.019771	0.014993	0.041825
62977	Acinetobacter sp. ADP1	0.416214	0.536602	0.372041	0.339999	0.513165	0.59674	0.474676	0.46808	0.084311	0.062182	0.062583	0.043966	0.05929	0.061073	0.043413	0.050539	0.043844	0.052035	0.05144	0.050771	0.009657	0.018387	0.017554	0.055989	0.027681	0.030192	0.055656	0.043712	0.044677	0.065861	0.054665	0.056549	0.025707	0.032575	0.034309	0.070419	0.087808	0.076704	0.105885	0.099478	0.100238	0.052946	0.042946	0.038582	0.024394	0.018531	0.014518	0.043011
715	Actinobacillus pleuropneumoniae	0.39374	0.485608	0.359764	0.335849	0.538732	0.619706	0.508427	0.488063	0.074949	0.059185	0.05322	0.043751	0.060224	0.062237	0.057776	0.055255	0.053121	0.057609	0.052672	0.050148	0.007546	0.016948	0.018318	0.041976	0.027821	0.029339	0.059898	0.049875	0.04781	0.067819	0.056389	0.055045	0.018602	0.029381	0.030774	0.06578	0.094326	0.08388	0.105453	0.090669	0.088169	0.073659	0.052321	0.050644	0.017645	0.018583	0.016445	0.042697
416269	Actinobacillus pleuropneumoniae L20	0.424386	0.518308	0.368212	0.386636	0.528701	0.616761	0.478218	0.491124	0.087594	0.063904	0.061418	0.044483	0.061532	0.060669	0.04686	0.050833	0.045677	0.049585	0.052988	0.049149	0.009767	0.017403	0.016541	0.048048	0.028209	0.029474	0.064313	0.048092	0.047434	0.067699	0.058996	0.05629	0.020337	0.031081	0.03054	0.067631	0.085336	0.07934	0.104686	0.093536	0.095369	0.062403	0.046136	0.044083	0.023739	0.019702	0.018597	0.044657
339671	Actinobacillus succinogenes 130Z	0.460447	0.532234	0.378481	0.470626	0.524164	0.614972	0.473148	0.484373	0.089579	0.069804	0.065266	0.048495	0.063946	0.061649	0.046036	0.0464	0.043619	0.051735	0.053743	0.04963	0.010388	0.017407	0.01663	0.043789	0.028706	0.029189	0.061252	0.047849	0.046622	0.07012	0.063529	0.058614	0.020474	0.032242	0.031073	0.067012	0.075497	0.072722	0.103702	0.094199	0.095668	0.057735	0.041311	0.040975	0.024848	0.020877	0.021473	0.044077
644	Aeromonas hydrophila	0.56286	0.605079	0.411705	0.671797	0.511107	0.595581	0.48303	0.45471	0.095172	0.087767	0.076701	0.056932	0.071319	0.069933	0.038081	0.034964	0.036446	0.054492	0.054993	0.055841	0.009587	0.016922	0.017319	0.051938	0.029631	0.031619	0.058892	0.046324	0.046565	0.073344	0.076658	0.071666	0.021376	0.035176	0.037918	0.052255	0.05195	0.049682	0.110284	0.095769	0.096509	0.044722	0.029452	0.030392	0.024759	0.021801	0.021852	0.036201
380703	Aeromonas hydrophila subsp. hydrophila ATCC 7966	0.629289	0.648964	0.422416	0.816487	0.497586	0.587123	0.468848	0.436786	0.10571	0.100092	0.085489	0.059026	0.076343	0.070894	0.030388	0.028187	0.031434	0.05113	0.054656	0.058113	0.011338	0.016435	0.016167	0.048776	0.029681	0.031693	0.058312	0.043462	0.045068	0.079715	0.083767	0.075461	0.023425	0.037327	0.040866	0.050233	0.039906	0.04068	0.121073	0.098357	0.101622	0.037997	0.022414	0.024378	0.025388	0.020557	0.022549	0.036199
29491	Aeromonas salmonicida subsp. salmonicida	0.578762	0.626742	0.418812	0.690732	0.519508	0.594872	0.487505	0.476148	0.102314	0.091126	0.080024	0.065291	0.073229	0.073428	0.031895	0.033912	0.032956	0.053108	0.05602	0.055337	0.00873	0.016215	0.016174	0.054884	0.03002	0.034255	0.065641	0.048903	0.050298	0.07267	0.081727	0.076122	0.023114	0.034389	0.037686	0.051307	0.048522	0.044385	0.116898	0.092078	0.097075	0.042477	0.029603	0.029955	0.025816	0.022297	0.021752	0.030469
382245	Aeromonas salmonicida subsp. salmonicida A449	0.595527	0.632517	0.418313	0.73575	0.501472	0.588527	0.47148	0.444409	0.101599	0.093612	0.0823	0.05956	0.073529	0.070287	0.031506	0.031371	0.032954	0.051813	0.05461	0.056721	0.011274	0.016886	0.016569	0.048784	0.029593	0.031721	0.058041	0.044152	0.045371	0.07714	0.079313	0.073418	0.023712	0.036603	0.039657	0.051407	0.045827	0.044749	0.11898	0.098196	0.100673	0.040499	0.025363	0.02636	0.026282	0.021136	0.02174	0.036046
714	Aggregatibacter actinomycetemcomitans	0.403912	0.476855	0.373583	0.361298	0.530724	0.652952	0.489987	0.449234	0.082923	0.060645	0.059325	0.039389	0.060139	0.058383	0.066039	0.053405	0.057746	0.05293	0.052442	0.052636	0.00771	0.017395	0.018304	0.040668	0.027875	0.022819	0.052499	0.048005	0.042933	0.070768	0.056344	0.056995	0.014611	0.030452	0.027976	0.068889	0.091319	0.091418	0.090055	0.093334	0.078929	0.072763	0.048886	0.0471	0.018447	0.018781	0.017713	0.044119
260551	Agrobacterium tumefaciens	0.569745	0.617429	0.448673	0.643131	0.503235	0.606089	0.456576	0.447039	0.107512	0.088738	0.091241	0.073488	0.071371	0.071057	0.030431	0.033848	0.032275	0.056159	0.054377	0.052088	0.009461	0.017236	0.017071	0.035484	0.029438	0.027369	0.059104	0.044295	0.042111	0.076151	0.075603	0.07666	0.020903	0.036138	0.033853	0.057044	0.050762	0.049497	0.098997	0.098475	0.093051	0.037753	0.027572	0.026093	0.023077	0.021329	0.019973	0.037826
176299	Agrobacterium tumefaciens str. C58	0.598671	0.633085	0.446398	0.716529	0.493984	0.614998	0.444405	0.42255	0.11519	0.093848	0.096564	0.066429	0.073352	0.067269	0.029804	0.03067	0.032057	0.05557	0.05392	0.055313	0.008308	0.017212	0.016182	0.0313	0.029337	0.025338	0.057907	0.042221	0.040475	0.082665	0.077651	0.077239	0.020366	0.037467	0.034627	0.057777	0.045433	0.048392	0.099301	0.100906	0.093329	0.038962	0.024015	0.023458	0.025607	0.020659	0.021014	0.040582
393595	Alcanivorax borkumensis SK2	0.553425	0.621803	0.419621	0.61885	0.510095	0.597627	0.475556	0.457101	0.100461	0.085951	0.081779	0.061701	0.070442	0.070544	0.033489	0.035814	0.033867	0.058189	0.054728	0.055682	0.009975	0.01712	0.016486	0.045402	0.029507	0.031565	0.060496	0.045903	0.046882	0.077811	0.074833	0.074155	0.023439	0.03518	0.03749	0.049444	0.053924	0.049335	0.111063	0.096476	0.097326	0.038375	0.030039	0.028515	0.025939	0.021713	0.019461	0.036407
293826	Alkaliphilus metalliredigens QYMF	0.375077	0.476927	0.332464	0.31584	0.563691	0.674225	0.493301	0.523547	0.063148	0.05658	0.054169	0.040424	0.061715	0.055763	0.048329	0.059383	0.055332	0.052102	0.053605	0.05045	0.009218	0.01544	0.013315	0.034912	0.027667	0.026786	0.07822	0.056398	0.055437	0.069566	0.058303	0.052737	0.018918	0.026297	0.024377	0.090212	0.099804	0.099562	0.094542	0.082115	0.082728	0.073772	0.062477	0.060801	0.02946	0.018455	0.019725	0.041205
33910	Amycolatopsis mediterranei	0.725171	0.738984	0.496171	0.94036	0.503593	0.615043	0.431939	0.463796	0.140019	0.120629	0.128105	0.072653	0.085389	0.076925	0.017754	0.020694	0.018733	0.063156	0.055852	0.053037	0.006922	0.013929	0.011547	0.028573	0.03023	0.028713	0.060649	0.045567	0.045875	0.098733	0.102891	0.097408	0.02067	0.037054	0.033196	0.03123	0.025405	0.025908	0.106513	0.092016	0.094757	0.02003	0.016883	0.016203	0.014171	0.018651	0.020039	0.028056
240292	Anabaena variabilis ATCC 29413	0.425814	0.53074	0.390505	0.356197	0.516665	0.599812	0.474639	0.475543	0.08062	0.063834	0.06531	0.050505	0.060423	0.064176	0.04556	0.049728	0.042704	0.048296	0.052053	0.048299	0.009594	0.018118	0.018255	0.055482	0.027947	0.029219	0.06142	0.044895	0.043795	0.066273	0.05674	0.059005	0.018752	0.032403	0.032225	0.069084	0.08505	0.074861	0.109535	0.097933	0.096605	0.047525	0.04289	0.038721	0.01725	0.019148	0.015266	0.039075
290397	Anaeromyxobacter dehalogenans 2CP-C	0.74945	0.757647	0.518281	0.972423	0.500225	0.591543	0.43443	0.474702	0.159642	0.125833	0.131373	0.09386	0.087609	0.085001	0.015265	0.018776	0.01576	0.051268	0.055541	0.049269	0.008837	0.013417	0.011708	0.024762	0.030119	0.030743	0.061596	0.044666	0.044523	0.093474	0.106193	0.100911	0.019628	0.037452	0.03402	0.029338	0.02249	0.021029	0.108626	0.092132	0.097115	0.023396	0.0151	0.014242	0.015479	0.017651	0.01803	0.029617
404589	Anaeromyxobacter sp. Fw109-5	0.736554	0.74461	0.511999	0.953053	0.495178	0.592245	0.438735	0.454554	0.15049	0.122622	0.126726	0.09413	0.08629	0.083647	0.015623	0.019545	0.017664	0.051207	0.055038	0.0515	0.009209	0.013982	0.012759	0.024008	0.029927	0.029549	0.064797	0.043317	0.042918	0.091551	0.101843	0.099061	0.02016	0.038025	0.035457	0.031313	0.024217	0.023481	0.107746	0.094612	0.096126	0.023847	0.015382	0.01472	0.014993	0.017835	0.017947	0.030536
770	Anaplasma marginale	0.512227	0.552749	0.474956	0.508976	0.531349	0.681875	0.46916	0.443012	0.122619	0.079075	0.095028	0.039519	0.068712	0.069289	0.03061	0.041265	0.041843	0.044663	0.055695	0.051713	0.012674	0.016462	0.017659	0.023421	0.029591	0.019189	0.055662	0.051118	0.041131	0.108937	0.073611	0.083986	0.014305	0.03224	0.024126	0.043314	0.062462	0.065834	0.075125	0.089971	0.066578	0.050073	0.037874	0.03328	0.017833	0.02255	0.019166	0.04865
234826	Anaplasma marginale str. St. Maries	0.499466	0.551269	0.420617	0.526511	0.536276	0.642132	0.471669	0.495027	0.091424	0.076907	0.078665	0.056584	0.068133	0.067438	0.033595	0.042923	0.039763	0.05101	0.055776	0.048849	0.018945	0.016313	0.016088	0.029743	0.029519	0.026688	0.058174	0.052269	0.047887	0.078751	0.072711	0.070228	0.023488	0.031499	0.027224	0.057304	0.065353	0.065214	0.093319	0.088568	0.084723	0.050822	0.040225	0.03898	0.02517	0.022593	0.022989	0.039088
948	Anaplasma phagocytophilum	0.440038	0.545601	0.440627	0.333886	0.55051	0.675172	0.486025	0.490333	0.101907	0.066903	0.083426	0.039908	0.064986	0.07017	0.040278	0.050516	0.042511	0.055351	0.055119	0.051043	0.011779	0.015962	0.01611	0.029024	0.028816	0.023625	0.065842	0.054852	0.049107	0.089997	0.066145	0.078889	0.022246	0.028956	0.024557	0.049146	0.080447	0.073765	0.076857	0.085147	0.071761	0.06614	0.050271	0.040898	0.018797	0.021496	0.014441	0.030993
212042	Anaplasma phagocytophilum HZ	0.426447	0.508231	0.389502	0.381607	0.537765	0.643952	0.475265	0.494078	0.07803	0.064433	0.06689	0.05161	0.062632	0.062462	0.038936	0.051259	0.046486	0.053109	0.053754	0.048042	0.018906	0.016836	0.016398	0.027832	0.028414	0.025941	0.062183	0.050692	0.046917	0.070183	0.061203	0.060584	0.022441	0.030131	0.026563	0.068066	0.0846	0.08232	0.096531	0.09016	0.085682	0.057529	0.048339	0.045397	0.025748	0.020254	0.019127	0.04107
224324	Aquifex aeolicus VF5	0.436668	0.506022	0.323513	0.480469	0.569018	0.670698	0.497138	0.539218	0.058768	0.06654	0.055212	0.049271	0.066704	0.055532	0.03615	0.052015	0.051341	0.043183	0.056199	0.052593	0.007918	0.014826	0.012055	0.020473	0.028843	0.030218	0.096388	0.060472	0.061546	0.067309	0.069723	0.054584	0.015468	0.026805	0.025822	0.073247	0.080802	0.083506	0.106026	0.078586	0.086524	0.094374	0.05597	0.060081	0.018716	0.022253	0.029199	0.051516
43663	Arthrobacter aurescens	0.637702	0.660173	0.489716	0.763218	0.496135	0.610405	0.437044	0.440956	0.128514	0.10171	0.111095	0.068905	0.077038	0.074625	0.024763	0.027397	0.025862	0.051301	0.054601	0.050241	0.010123	0.016332	0.015841	0.033575	0.029674	0.025293	0.05245	0.043149	0.039629	0.08897	0.084731	0.086247	0.022767	0.03755	0.032067	0.046864	0.038529	0.039534	0.100282	0.098568	0.090656	0.028393	0.02165	0.020399	0.022827	0.020347	0.020054	0.030752
290340	Arthrobacter aurescens TC1	0.629694	0.65839	0.474802	0.755891	0.493149	0.617325	0.434366	0.427756	0.124724	0.099931	0.109155	0.062582	0.076146	0.070566	0.026349	0.027925	0.02753	0.055498	0.054219	0.053059	0.006624	0.016645	0.015428	0.031905	0.029512	0.024586	0.056367	0.042303	0.039662	0.089108	0.082465	0.083823	0.021336	0.037825	0.032891	0.045275	0.039957	0.042391	0.101079	0.100019	0.091458	0.029899	0.021788	0.020579	0.019749	0.020285	0.020256	0.032853
290399	Arthrobacter sp. FB24	0.660029	0.678667	0.483744	0.817675	0.49392	0.617269	0.432689	0.431801	0.13167	0.106149	0.114965	0.065043	0.078999	0.072295	0.024751	0.025431	0.025175	0.055551	0.054581	0.053171	0.006423	0.015951	0.014627	0.030783	0.029697	0.025054	0.055231	0.042726	0.040407	0.092121	0.087811	0.087684	0.020649	0.037937	0.032968	0.0433	0.034987	0.037581	0.101579	0.098485	0.091627	0.028387	0.019907	0.019132	0.019443	0.019819	0.020511	0.032448
118562	Arthrospira platensis	0.442189	0.532339	0.382015	0.412213	0.516696	0.593128	0.500687	0.456273	0.073434	0.066528	0.060227	0.058355	0.061754	0.065635	0.049205	0.04788	0.046667	0.055606	0.052572	0.05312	0.011742	0.017999	0.019789	0.050933	0.028225	0.030578	0.063145	0.045349	0.044577	0.064481	0.05914	0.060392	0.020499	0.032722	0.036439	0.06723	0.080499	0.069493	0.099823	0.097478	0.093623	0.056195	0.041301	0.039161	0.019831	0.019823	0.016098	0.041508
35779	Aster yellows phytoplasma	0.333928	0.42211	0.344831	0.234843	0.513078	0.636139	0.46305	0.440045	0.069079	0.04961	0.049718	0.049829	0.052656	0.050355	0.072772	0.060396	0.06245	0.028952	0.048315	0.045616	0.008169	0.01867	0.0188	0.041378	0.026001	0.020504	0.044008	0.041041	0.035847	0.055401	0.043601	0.042876	0.0159	0.030609	0.026091	0.086356	0.113702	0.115961	0.112147	0.101393	0.086583	0.097186	0.051303	0.049077	0.01903	0.013392	0.013365	0.050268
322098	Aster yellows witches'-broom phytoplasma AYWB	0.284978	0.386199	0.2729	0.195836	0.52884	0.620163	0.50209	0.464268	0.043472	0.043045	0.032544	0.026321	0.050672	0.044315	0.071504	0.068366	0.074449	0.043952	0.047263	0.046843	0.010225	0.017665	0.017114	0.055607	0.025158	0.024863	0.059183	0.042921	0.040594	0.042608	0.039756	0.032817	0.019688	0.027704	0.02869	0.094362	0.131816	0.12528	0.108372	0.096638	0.092294	0.111779	0.062085	0.064518	0.01783	0.009426	0.01253	0.058652
62928	Azoarcus sp. BH72	0.683278	0.699685	0.470395	0.879756	0.494823	0.594661	0.449337	0.440472	0.135611	0.11106	0.107775	0.077747	0.081214	0.076572	0.024161	0.023598	0.023779	0.054895	0.05483	0.055401	0.009724	0.015367	0.014396	0.033252	0.029819	0.029728	0.057882	0.043087	0.043613	0.085142	0.092137	0.087944	0.0227	0.037946	0.037763	0.042735	0.031442	0.0319	0.110483	0.097152	0.098347	0.027466	0.018544	0.018719	0.021488	0.019356	0.020182	0.035483
76114	Azoarcus sp. EbN1	0.651975	0.675952	0.465288	0.814684	0.502786	0.59048	0.457874	0.460004	0.122794	0.104981	0.10068	0.081	0.078657	0.077726	0.024812	0.026512	0.025297	0.054621	0.055388	0.052769	0.011554	0.015705	0.015267	0.033936	0.029992	0.031176	0.059226	0.045032	0.044952	0.081107	0.089315	0.085033	0.024221	0.036889	0.036597	0.045534	0.036003	0.03468	0.104995	0.095487	0.097939	0.03144	0.021555	0.02155	0.02207	0.020494	0.020787	0.036232
192	Azospirillum brasilense	0.683094	0.683793	0.47501	0.89048	0.499439	0.605742	0.455241	0.437335	0.123887	0.111293	0.107181	0.077003	0.081367	0.076411	0.025462	0.02381	0.025757	0.060051	0.055287	0.0557	0.010478	0.01516	0.015169	0.029385	0.029994	0.028178	0.057804	0.044313	0.043293	0.091125	0.093689	0.089569	0.022132	0.037422	0.036253	0.045929	0.031331	0.033446	0.100264	0.095429	0.092694	0.03041	0.019084	0.02002	0.022342	0.019623	0.021333	0.0336
354	Azotobacter vinelandii	0.639074	0.65612	0.437936	0.823165	0.503981	0.615123	0.496241	0.40058	0.106077	0.102402	0.089039	0.063513	0.077553	0.073294	0.033949	0.027663	0.035365	0.065354	0.055381	0.067477	0.010338	0.015918	0.017241	0.039236	0.029969	0.028215	0.05995	0.045257	0.045093	0.095309	0.087451	0.08771	0.022711	0.036673	0.04222	0.046793	0.038074	0.040144	0.109092	0.095563	0.086513	0.037278	0.022606	0.023634	0.017973	0.02079	0.019749	0.037278
326423	Bacillus amyloliquefaciens FZB42	0.475284	0.542302	0.37229	0.511259	0.539478	0.635612	0.479463	0.503357	0.08223	0.07272	0.066798	0.044708	0.066556	0.061412	0.036416	0.045774	0.043484	0.052045	0.05538	0.051522	0.008355	0.016359	0.014785	0.03742	0.029233	0.029936	0.073202	0.052605	0.052218	0.071791	0.069448	0.061528	0.023558	0.030775	0.029537	0.070449	0.071289	0.070594	0.096305	0.088137	0.091998	0.067544	0.04348	0.044072	0.026664	0.022171	0.024462	0.044105
260799	Bacillus anthracis	0.360564	0.480971	0.338663	0.262057	0.554632	0.646536	0.481547	0.535814	0.066498	0.05427	0.0546	0.03729	0.059564	0.057048	0.046842	0.060624	0.049606	0.046523	0.052449	0.045969	0.008296	0.016054	0.013888	0.037127	0.027315	0.029009	0.075007	0.053111	0.053062	0.066782	0.054354	0.050713	0.021079	0.026974	0.025131	0.080737	0.104788	0.098902	0.095096	0.085729	0.091994	0.074512	0.061389	0.057261	0.027799	0.017037	0.016156	0.046711
191218	Bacillus anthracis str. A2012	0.339672	0.441829	0.310391	0.266796	0.567005	0.643007	0.520139	0.537869	0.051282	0.05124	0.042315	0.041627	0.059569	0.056632	0.058706	0.064262	0.059494	0.048214	0.052286	0.047093	0.009423	0.015294	0.014867	0.041286	0.026893	0.030431	0.075103	0.055785	0.054811	0.052863	0.053353	0.045867	0.021527	0.025206	0.026146	0.080449	0.11177	0.101725	0.091871	0.081781	0.087662	0.093034	0.068563	0.069244	0.025448	0.015796	0.017043	0.046649
198094	Bacillus anthracis str. Ames	0.361387	0.483383	0.338596	0.262182	0.553975	0.646297	0.480177	0.535452	0.067501	0.054388	0.054987	0.037306	0.059546	0.056865	0.045965	0.060469	0.049261	0.04648	0.052442	0.046092	0.008397	0.016094	0.013801	0.036881	0.027328	0.029075	0.075423	0.052957	0.053127	0.066996	0.05436	0.050793	0.021129	0.027062	0.025225	0.080775	0.104523	0.098679	0.095387	0.085946	0.092423	0.073909	0.061063	0.056779	0.028037	0.017073	0.016116	0.046979
261594	Bacillus anthracis str. 'Ames Ancestor'	0.360435	0.481565	0.337358	0.262382	0.55454	0.646163	0.481885	0.535573	0.066791	0.054249	0.054389	0.037492	0.059543	0.056868	0.046519	0.060634	0.049679	0.046555	0.052438	0.046146	0.008438	0.01606	0.01385	0.037073	0.027311	0.029141	0.075407	0.053079	0.053215	0.066368	0.054317	0.050586	0.021141	0.026981	0.02527	0.080769	0.104833	0.09885	0.095235	0.085765	0.092231	0.074742	0.061376	0.05729	0.027927	0.017023	0.016162	0.046967
226900	Bacillus cereus	0.358481	0.478708	0.33748	0.259254	0.555227	0.646242	0.485485	0.533953	0.065444	0.05396	0.053717	0.036952	0.059481	0.057218	0.048508	0.060938	0.050499	0.047204	0.052399	0.046374	0.008504	0.016021	0.014081	0.038366	0.027274	0.029084	0.074721	0.053194	0.05313	0.065917	0.054145	0.050686	0.020821	0.026866	0.025385	0.080408	0.10548	0.098938	0.09482	0.085565	0.091291	0.075654	0.061862	0.057857	0.026951	0.016902	0.015897	0.045982
222523	Bacillus cereus ATCC 10987	0.361051	0.481309	0.337484	0.26436	0.554565	0.644829	0.48316	0.535706	0.066225	0.054343	0.054135	0.037912	0.059592	0.057091	0.046464	0.060556	0.049709	0.046179	0.052465	0.046126	0.008762	0.016057	0.013947	0.037252	0.027325	0.029314	0.075497	0.053113	0.053221	0.066684	0.054416	0.050607	0.02125	0.026992	0.025406	0.08048	0.104626	0.098307	0.095451	0.085741	0.092328	0.075125	0.061303	0.057354	0.027782	0.017071	0.016219	0.047223
288681	Bacillus cereus E33L	0.359096	0.479724	0.337064	0.2605	0.554021	0.645408	0.481634	0.535021	0.066036	0.054041	0.054097	0.037198	0.059381	0.056781	0.047054	0.060769	0.049853	0.046259	0.052349	0.045967	0.008439	0.016096	0.013926	0.037145	0.027278	0.029059	0.075156	0.052873	0.052891	0.066369	0.05402	0.050264	0.021146	0.027008	0.025255	0.081042	0.10529	0.09931	0.095748	0.085985	0.092375	0.074889	0.061378	0.057362	0.02767	0.016902	0.016083	0.047076
315749	Bacillus cereus subsp. cytotoxis NVH 391-98	0.364685	0.491441	0.338144	0.264471	0.553532	0.640637	0.48256	0.537399	0.068648	0.054885	0.055087	0.039911	0.059737	0.057387	0.043537	0.060011	0.048137	0.04563	0.05255	0.046516	0.008438	0.016115	0.013795	0.03973	0.027396	0.030312	0.07621	0.052967	0.054038	0.066292	0.054781	0.051373	0.022506	0.02718	0.026093	0.08106	0.10343	0.095719	0.094968	0.086026	0.094118	0.074731	0.060488	0.05592	0.028454	0.0173	0.015858	0.046113
66692	Bacillus clausii KSM-K16	0.454274	0.547939	0.373446	0.441438	0.5319	0.628911	0.47064	0.496148	0.087914	0.068949	0.068124	0.044502	0.064201	0.06053	0.037265	0.047635	0.042241	0.049776	0.054185	0.0512	0.007763	0.016995	0.014856	0.040117	0.028776	0.029749	0.074276	0.049848	0.050417	0.071955	0.064297	0.060567	0.022642	0.03128	0.030211	0.066876	0.076989	0.073644	0.100961	0.091529	0.095046	0.057665	0.043822	0.041595	0.026198	0.021085	0.020653	0.044549
86665	Bacillus halodurans	0.435667	0.533389	0.355957	0.417655	0.546618	0.612887	0.513166	0.5138	0.065295	0.066114	0.05665	0.063987	0.064255	0.064557	0.038043	0.05078	0.045954	0.049528	0.054704	0.052531	0.008318	0.016232	0.016042	0.04494	0.0287	0.035063	0.076668	0.053552	0.055513	0.063231	0.064571	0.059715	0.025158	0.029317	0.033179	0.065857	0.08178	0.070425	0.094745	0.086681	0.09384	0.074686	0.049711	0.048563	0.025525	0.021112	0.019242	0.043019
272558	Bacillus halodurans C-125	0.444247	0.545611	0.360944	0.426186	0.537722	0.622471	0.478593	0.512103	0.073865	0.067385	0.063917	0.048394	0.063998	0.060604	0.036243	0.049181	0.042207	0.050751	0.054327	0.05068	0.007349	0.016719	0.014458	0.041155	0.028718	0.032262	0.078424	0.051223	0.053194	0.070115	0.063999	0.058669	0.024156	0.030458	0.030737	0.069328	0.079593	0.073677	0.100178	0.089682	0.097907	0.058662	0.046371	0.044301	0.026895	0.021015	0.020569	0.044556
1402	Bacillus licheniformis	0.468697	0.52575	0.369417	0.510923	0.549994	0.640706	0.509784	0.499491	0.075105	0.071772	0.061002	0.045912	0.067061	0.064156	0.045621	0.04716	0.048888	0.056132	0.055963	0.054197	0.007626	0.015778	0.016061	0.037535	0.029271	0.030331	0.072196	0.055571	0.054087	0.072159	0.070843	0.063437	0.025132	0.029477	0.030393	0.065807	0.072688	0.069958	0.08906	0.084508	0.084702	0.070438	0.04683	0.048789	0.023459	0.022534	0.023971	0.040117
279010	Bacillus licheniformis ATCC 14580	0.47279	0.535031	0.364426	0.518914	0.54017	0.640959	0.479866	0.499685	0.080361	0.072302	0.065003	0.043989	0.06643	0.059636	0.038048	0.046097	0.045476	0.051446	0.055363	0.052329	0.007659	0.01634	0.014606	0.035917	0.029207	0.029276	0.073909	0.052742	0.052263	0.072094	0.069198	0.059971	0.021851	0.030658	0.029312	0.071612	0.071913	0.072976	0.097899	0.087959	0.091081	0.071005	0.043915	0.045419	0.0267	0.022136	0.025546	0.045462
1404	Bacillus megaterium	0.388606	0.505278	0.349461	0.311077	0.551831	0.639066	0.502783	0.513645	0.069156	0.058572	0.056108	0.042962	0.061313	0.060576	0.047828	0.056854	0.050294	0.051777	0.053391	0.051367	0.008133	0.016149	0.015259	0.042837	0.027879	0.030639	0.075817	0.05343	0.054249	0.06447	0.058149	0.056736	0.022603	0.027858	0.029011	0.070054	0.09572	0.085925	0.091759	0.086046	0.088657	0.076517	0.056895	0.053116	0.025099	0.018857	0.01634	0.040521
1423	Bacillus subtilis	0.444623	0.52269	0.361164	0.450015	0.540054	0.635647	0.482805	0.501711	0.076228	0.067494	0.062061	0.041489	0.064262	0.059751	0.040872	0.049296	0.046629	0.052398	0.054513	0.051063	0.007887	0.016574	0.015111	0.039008	0.028762	0.02947	0.070916	0.051908	0.051413	0.069346	0.064574	0.057934	0.02334	0.030205	0.029269	0.073337	0.079437	0.077611	0.096302	0.088819	0.091752	0.069439	0.04694	0.046949	0.026356	0.021151	0.022633	0.044443
132268	Bacillus thuringiensis	0.355186	0.459263	0.360757	0.245538	0.554788	0.637127	0.514417	0.512818	0.057251	0.053458	0.051258	0.043185	0.059184	0.063715	0.071289	0.061333	0.055193	0.052427	0.052232	0.046877	0.00973	0.016055	0.01774	0.042772	0.027198	0.028104	0.068988	0.052927	0.049344	0.062968	0.053567	0.054302	0.018521	0.026841	0.026699	0.066246	0.1066	0.093475	0.087471	0.085802	0.082965	0.060985	0.062149	0.058097	0.018293	0.016631	0.013466	0.042782
1430	Bacillus thuringiensis serovar israelensis	0.342017	0.443951	0.332181	0.249918	0.550396	0.621233	0.505976	0.523978	0.055736	0.051442	0.04526	0.041787	0.057669	0.058684	0.060594	0.062718	0.055563	0.048195	0.051383	0.044361	0.011088	0.016353	0.016851	0.050162	0.026866	0.029772	0.063903	0.05111	0.048831	0.052666	0.05084	0.046355	0.022265	0.02701	0.027047	0.07806	0.111171	0.099042	0.094125	0.087693	0.091886	0.076332	0.062385	0.06116	0.027004	0.015412	0.014924	0.043546
281309	Bacillus thuringiensis serovar konkukian str. 97-27	0.360484	0.481743	0.337878	0.261831	0.554108	0.646416	0.480639	0.53527	0.066858	0.054252	0.054646	0.037151	0.059495	0.056783	0.046481	0.060596	0.049547	0.046249	0.052412	0.046056	0.00833	0.016088	0.01383	0.037021	0.027309	0.029016	0.075214	0.052957	0.053047	0.066982	0.054247	0.050571	0.021205	0.027029	0.025192	0.081257	0.104823	0.099058	0.0952	0.08592	0.092306	0.074276	0.061225	0.057067	0.027873	0.01701	0.016146	0.047111
29339	Bacillus thuringiensis serovar kurstaki	0.357316	0.466451	0.344957	0.260539	0.571005	0.649702	0.526653	0.536661	0.061473	0.053905	0.049484	0.039616	0.061341	0.063482	0.060773	0.062179	0.055409	0.050765	0.053284	0.048441	0.009308	0.015012	0.015733	0.045216	0.027289	0.030251	0.078403	0.05782	0.056107	0.062769	0.056837	0.055057	0.018434	0.025148	0.026118	0.064195	0.105554	0.092454	0.081722	0.079932	0.081763	0.081073	0.067471	0.064177	0.020742	0.017407	0.015028	0.044594
412694	Bacillus thuringiensis str. Al Hakam	0.361523	0.483538	0.338806	0.262226	0.555522	0.648364	0.481577	0.536626	0.0672	0.054425	0.055066	0.037469	0.059742	0.057061	0.046661	0.060565	0.049406	0.046624	0.052546	0.046257	0.008237	0.015995	0.01373	0.036808	0.027342	0.029053	0.075723	0.053409	0.053569	0.067369	0.054662	0.051152	0.021236	0.0269	0.025087	0.08062	0.104453	0.098629	0.094833	0.085385	0.091688	0.074517	0.061561	0.057217	0.027765	0.017144	0.016152	0.046209
817	Bacteroides fragilis	0.438529	0.493447	0.355932	0.466208	0.533414	0.624357	0.500514	0.475371	0.064229	0.06634	0.054773	0.049845	0.063121	0.059806	0.051152	0.04954	0.053488	0.054152	0.053816	0.052104	0.013932	0.017022	0.017784	0.034393	0.028547	0.028405	0.063287	0.049827	0.047212	0.065623	0.062159	0.054885	0.019846	0.030832	0.031348	0.072959	0.081265	0.079196	0.093151	0.091419	0.08873	0.071017	0.045867	0.048466	0.027759	0.02056	0.022549	0.046431
272559	Bacteroides fragilis NCTC 9343	0.442274	0.506064	0.365289	0.45547	0.531482	0.622472	0.495641	0.476334	0.06888	0.066922	0.058037	0.047206	0.063219	0.061106	0.050415	0.048971	0.050651	0.054083	0.053784	0.051895	0.012327	0.017112	0.01768	0.034468	0.028572	0.028629	0.065141	0.049392	0.047204	0.068615	0.062324	0.057033	0.018325	0.031113	0.031474	0.07003	0.080263	0.077071	0.093002	0.092023	0.089595	0.06622	0.044972	0.046073	0.026945	0.020611	0.021354	0.046309
295405	Bacteroides fragilis YCH46	0.442449	0.50483	0.366332	0.456184	0.531176	0.621112	0.496157	0.476259	0.068647	0.066944	0.057874	0.047862	0.063202	0.061389	0.050334	0.04893	0.050643	0.054114	0.053766	0.051631	0.012716	0.01713	0.01786	0.034372	0.028569	0.02864	0.064648	0.049311	0.04695	0.068215	0.062285	0.056991	0.018571	0.03115	0.031496	0.069651	0.08022	0.07686	0.09274	0.092131	0.089595	0.066279	0.044875	0.046052	0.027053	0.020602	0.021334	0.046462
226186	Bacteroides thetaiotaomicron VPI-5482	0.439937	0.502785	0.365488	0.451538	0.53323	0.62416	0.50117	0.47436	0.068412	0.066571	0.057214	0.045566	0.063212	0.061579	0.052545	0.049365	0.051875	0.055363	0.053847	0.052456	0.012239	0.017023	0.017993	0.035021	0.028567	0.028505	0.065155	0.049816	0.047338	0.067702	0.062339	0.057483	0.018193	0.030878	0.031586	0.068896	0.080877	0.077188	0.090217	0.091448	0.087868	0.066831	0.045669	0.046814	0.027117	0.020608	0.021039	0.045671
820	Bacteroides uniformis	0.477772	0.514954	0.364746	0.553615	0.546563	0.621595	0.52147	0.496625	0.06641	0.073291	0.05587	0.056951	0.06741	0.065543	0.048434	0.045929	0.050276	0.054557	0.055976	0.053376	0.015268	0.015909	0.017573	0.037954	0.029368	0.032058	0.07324	0.054785	0.05266	0.061465	0.071568	0.060883	0.02194	0.030007	0.032493	0.06174	0.070443	0.066454	0.090666	0.085482	0.086945	0.070649	0.044952	0.049602	0.030379	0.022626	0.025199	0.042076
360095	Bartonella bacilliformis KC583	0.395682	0.526662	0.383794	0.27659	0.508902	0.610911	0.466196	0.449599	0.082487	0.058804	0.065916	0.053434	0.057179	0.059926	0.043105	0.052541	0.045722	0.052209	0.05037	0.050872	0.010621	0.018751	0.018137	0.040254	0.027177	0.026467	0.059916	0.042034	0.041556	0.068086	0.051005	0.057567	0.024018	0.032567	0.032401	0.077834	0.09384	0.083289	0.098586	0.101563	0.094641	0.057656	0.043845	0.037348	0.025037	0.017285	0.011828	0.044542
283166	Bartonella henselae str. Houston-1	0.401663	0.529166	0.385773	0.29005	0.511695	0.612778	0.469771	0.452536	0.083777	0.059823	0.066327	0.05271	0.057956	0.060795	0.043177	0.052092	0.045577	0.049843	0.050819	0.051223	0.01067	0.018556	0.018088	0.040684	0.027372	0.026756	0.060308	0.042915	0.042341	0.069709	0.052348	0.058764	0.023898	0.032413	0.032368	0.074455	0.092065	0.081631	0.099582	0.100387	0.093604	0.060919	0.04399	0.037674	0.024333	0.017737	0.012334	0.044342
283165	Bartonella quintana str. Toulouse	0.404812	0.532774	0.385959	0.295705	0.507491	0.608699	0.463705	0.450071	0.085199	0.060199	0.067126	0.054078	0.057781	0.060219	0.042014	0.051359	0.044532	0.049663	0.050566	0.05078	0.01079	0.018788	0.017994	0.040245	0.027306	0.026716	0.059273	0.041945	0.041559	0.068568	0.051983	0.05804	0.023743	0.032919	0.032644	0.075964	0.091123	0.081191	0.1009	0.101863	0.095749	0.058878	0.042603	0.036446	0.024639	0.01769	0.012464	0.045621
374463	Baumannia cicadellinicola str. Hc	0.343928	0.478979	0.355087	0.197718	0.520995	0.611771	0.476984	0.47423	0.069773	0.051244	0.054419	0.049853	0.054347	0.057097	0.056905	0.059915	0.051552	0.044339	0.049364	0.047392	0.013227	0.018181	0.018013	0.04478	0.026426	0.027127	0.050283	0.043364	0.042746	0.060998	0.046175	0.04963	0.025542	0.030082	0.030075	0.098972	0.11044	0.097432	0.109147	0.098307	0.095078	0.059095	0.052633	0.046498	0.024357	0.014465	0.010081	0.037359
264462	Bdellovibrio bacteriovorus HD100	0.511164	0.55514	0.393317	0.585037	0.514049	0.614686	0.473096	0.454365	0.0848	0.078355	0.070718	0.047682	0.067187	0.062922	0.041394	0.040284	0.042824	0.051312	0.054199	0.05344	0.009598	0.01747	0.017403	0.039499	0.029149	0.027895	0.062886	0.04623	0.044501	0.072151	0.069075	0.063496	0.018994	0.034174	0.033499	0.056031	0.063144	0.064176	0.098141	0.096407	0.093273	0.06541	0.034361	0.035661	0.026145	0.021528	0.023236	0.044843
367928	Bifidobacterium adolescentis ATCC 15703	0.601761	0.617219	0.433456	0.754607	0.507322	0.625206	0.463497	0.433264	0.106666	0.095103	0.089739	0.05906	0.074433	0.067307	0.034746	0.031124	0.035615	0.06532	0.055255	0.057428	0.010345	0.016471	0.016335	0.034884	0.029841	0.026319	0.057876	0.045801	0.043903	0.079341	0.08208	0.077527	0.022502	0.036001	0.034426	0.053819	0.044509	0.048959	0.087112	0.095766	0.089206	0.043275	0.025798	0.027227	0.026817	0.021445	0.023782	0.034927
1685	Bifidobacterium breve	0.61072	0.61767	0.43572	0.778771	0.509165	0.637663	0.475781	0.414051	0.1092	0.096954	0.089964	0.05339	0.075322	0.067323	0.033434	0.030411	0.038352	0.069697	0.055547	0.06196	0.009643	0.016211	0.016828	0.034886	0.029966	0.024879	0.061916	0.046406	0.043783	0.083361	0.084165	0.081651	0.020701	0.035869	0.035207	0.051193	0.042824	0.048863	0.082282	0.094737	0.08317	0.048326	0.025406	0.027101	0.024722	0.021474	0.023254	0.034141
216816	Bifidobacterium longum	0.625807	0.623688	0.460722	0.79301	0.508452	0.603997	0.487604	0.433756	0.105815	0.099935	0.08893	0.081232	0.076603	0.077632	0.034951	0.029033	0.033843	0.059827	0.055664	0.05609	0.010034	0.01596	0.018956	0.035411	0.030042	0.02817	0.064217	0.046363	0.042966	0.075087	0.086558	0.084627	0.022869	0.036069	0.036775	0.042644	0.040186	0.041202	0.086835	0.094419	0.086108	0.039174	0.024182	0.025924	0.022033	0.021252	0.021604	0.036624
206672	Bifidobacterium longum NCC2705	0.609608	0.621663	0.443564	0.763597	0.497047	0.626124	0.455758	0.409258	0.111567	0.096149	0.093964	0.057569	0.074527	0.066585	0.03429	0.029871	0.035488	0.06516	0.054369	0.058313	0.009413	0.016851	0.016893	0.034042	0.029534	0.024123	0.056575	0.043134	0.040398	0.080469	0.08033	0.078688	0.021942	0.037227	0.03482	0.053649	0.043364	0.049319	0.086885	0.09933	0.087918	0.040574	0.023699	0.024586	0.024978	0.020755	0.022419	0.034131
360910	Bordetella avium 197N	0.622016	0.659691	0.458869	0.747489	0.492679	0.591175	0.449859	0.437004	0.12492	0.098371	0.098451	0.071069	0.075412	0.073821	0.027692	0.028557	0.027572	0.052974	0.054086	0.053449	0.008977	0.016825	0.016169	0.041921	0.029447	0.028691	0.05173	0.042114	0.041488	0.083048	0.081057	0.080505	0.02143	0.037818	0.036963	0.04723	0.041287	0.040328	0.11086	0.100501	0.098388	0.030405	0.022236	0.021402	0.024589	0.020356	0.019564	0.034011
518	Bordetella bronchiseptica	0.64167	0.664027	0.475698	0.785286	0.50585	0.596728	0.458307	0.462517	0.126957	0.103025	0.102105	0.076041	0.077876	0.078597	0.026842	0.02753	0.025893	0.05508	0.055586	0.051176	0.009108	0.015772	0.015876	0.03968	0.030047	0.029761	0.049062	0.045788	0.044038	0.089199	0.088504	0.086387	0.021693	0.036476	0.034585	0.04357	0.037587	0.036259	0.102243	0.09476	0.093851	0.027849	0.022677	0.022282	0.021854	0.020857	0.020681	0.032929
257310	Bordetella bronchiseptica RB50	0.686003	0.693934	0.47637	0.887706	0.49784	0.592495	0.444555	0.45647	0.138351	0.111817	0.10879	0.074936	0.081579	0.077415	0.02412	0.023511	0.022944	0.053508	0.055146	0.052021	0.009301	0.015164	0.014356	0.040224	0.029943	0.030048	0.049523	0.043899	0.043688	0.087475	0.093655	0.087071	0.021789	0.037615	0.035779	0.043431	0.030955	0.031371	0.107624	0.095901	0.098805	0.025994	0.018716	0.019269	0.024351	0.01946	0.021372	0.032486
519	Bordetella parapertussis	0.684977	0.693386	0.474789	0.886756	0.497098	0.590105	0.444925	0.456263	0.137173	0.111556	0.107834	0.075533	0.081457	0.077478	0.024114	0.023561	0.02299	0.053398	0.055067	0.051989	0.009486	0.015223	0.014436	0.040239	0.029912	0.030303	0.049618	0.043697	0.043625	0.086777	0.093217	0.086436	0.022104	0.037695	0.036113	0.043536	0.031126	0.031406	0.108504	0.096224	0.099575	0.025901	0.018696	0.019291	0.024198	0.019444	0.021341	0.032713
520	Bordetella pertussis	0.686344	0.686896	0.515233	0.856902	0.516947	0.625315	0.484061	0.441466	0.136054	0.112896	0.114181	0.069633	0.082255	0.085746	0.031028	0.024257	0.025661	0.050921	0.056964	0.056295	0.003342	0.014267	0.016342	0.045159	0.030578	0.026662	0.045764	0.049189	0.044496	0.119027	0.100438	0.107126	0.021002	0.035411	0.033732	0.034039	0.030291	0.030444	0.087178	0.08881	0.077324	0.029933	0.020946	0.020282	0.016105	0.020519	0.018525	0.025857
257313	Bordetella pertussis Tohama I	0.682396	0.692194	0.47172	0.883274	0.495616	0.588259	0.447592	0.450998	0.136123	0.110921	0.106106	0.076535	0.081161	0.077417	0.024647	0.023703	0.023505	0.053235	0.054904	0.052859	0.008969	0.015352	0.014691	0.041292	0.029847	0.030393	0.049421	0.043292	0.043423	0.08501	0.092253	0.085973	0.023954	0.037853	0.036998	0.043831	0.031548	0.031791	0.107365	0.096893	0.099852	0.02722	0.01869	0.019309	0.023267	0.019423	0.021049	0.0328
29518	Borrelia afzelii	0.316434	0.433232	0.315989	0.200082	0.590224	0.72428	0.522899	0.523493	0.064875	0.047902	0.047305	0.020524	0.061007	0.055244	0.060978	0.068922	0.069962	0.068475	0.052351	0.053478	0.004751	0.013796	0.012304	0.030545	0.026203	0.022366	0.088925	0.061625	0.058752	0.051477	0.053655	0.051846	0.006755	0.022259	0.020358	0.068475	0.119655	0.119932	0.104253	0.074063	0.065679	0.131087	0.081132	0.076861	0.013695	0.014308	0.014031	0.032401
390236	Borrelia afzelii PKo	0.283671	0.374347	0.275915	0.20075	0.549425	0.664975	0.500917	0.482383	0.04369	0.043132	0.034279	0.031614	0.053163	0.045072	0.075129	0.070524	0.078109	0.051921	0.048564	0.046735	0.007117	0.016378	0.014995	0.024057	0.025414	0.021943	0.068682	0.048108	0.043554	0.049158	0.042498	0.034405	0.012377	0.025655	0.023546	0.106406	0.132707	0.13579	0.103933	0.089288	0.081862	0.107106	0.069863	0.072792	0.017512	0.009774	0.01456	0.0618
139	Borrelia burgdorferi	0.298401	0.400704	0.287393	0.207105	0.580163	0.691971	0.527976	0.520542	0.058166	0.045346	0.037614	0.026692	0.058349	0.051483	0.079239	0.070851	0.074807	0.055826	0.050998	0.050018	0.006448	0.014435	0.01343	0.031442	0.025846	0.024173	0.080531	0.057525	0.054304	0.046616	0.04921	0.042073	0.010705	0.022913	0.022265	0.089952	0.126805	0.124452	0.101189	0.07802	0.07384	0.123304	0.079918	0.081217	0.016848	0.012128	0.015038	0.045512
224326	Borrelia burgdorferi B31	0.288234	0.377053	0.276629	0.211019	0.552492	0.665672	0.506934	0.48487	0.044466	0.043786	0.034235	0.031842	0.053904	0.045874	0.075621	0.07016	0.078332	0.05221	0.048982	0.047412	0.007599	0.016194	0.015045	0.025461	0.025561	0.022414	0.069696	0.049155	0.044627	0.047881	0.04356	0.035198	0.012505	0.025471	0.023812	0.102876	0.130953	0.13277	0.104154	0.0881	0.080979	0.108245	0.070408	0.073731	0.018193	0.010344	0.015133	0.059788
29519	Borrelia garinii	0.317552	0.434902	0.322416	0.19534	0.593454	0.72823	0.522129	0.530004	0.066958	0.048056	0.048796	0.018618	0.061533	0.056614	0.061641	0.068943	0.068427	0.068446	0.052542	0.052662	0.003901	0.013585	0.012151	0.030285	0.026187	0.022162	0.087427	0.062705	0.059385	0.051661	0.054378	0.053315	0.005934	0.021942	0.019653	0.069353	0.119128	0.119454	0.105083	0.0729	0.064627	0.134914	0.082279	0.077164	0.013918	0.014512	0.013795	0.027618
290434	Borrelia garinii PBi	0.287627	0.379471	0.279531	0.203877	0.549856	0.666896	0.501484	0.481187	0.045208	0.043677	0.035265	0.032043	0.053517	0.045633	0.074164	0.070013	0.077572	0.05225	0.04879	0.047437	0.006881	0.01636	0.015033	0.024139	0.025523	0.021976	0.069031	0.04842	0.043997	0.050424	0.043094	0.035475	0.012212	0.025718	0.023694	0.105707	0.13117	0.134051	0.103219	0.089055	0.081123	0.106349	0.069483	0.071946	0.017702	0.010215	0.014581	0.060835
140	Borrelia hermsii	0.304929	0.390344	0.295947	0.228495	0.558591	0.676127	0.500717	0.498931	0.053237	0.046162	0.038997	0.036607	0.055941	0.04921	0.075175	0.068359	0.072813	0.063703	0.050174	0.04662	0.007296	0.015832	0.014661	0.024933	0.02603	0.022236	0.065716	0.051664	0.046421	0.046217	0.046812	0.039109	0.013787	0.02528	0.022332	0.097391	0.124564	0.12838	0.111153	0.08557	0.07907	0.099278	0.070388	0.072502	0.018769	0.012257	0.016519	0.049589
314723	Borrelia hermsii DAH	0.329162	0.44451	0.326217	0.216759	0.583041	0.730351	0.513423	0.505348	0.084049	0.049748	0.051531	0.030778	0.060916	0.054414	0.070477	0.066731	0.069423	0.066884	0.052636	0.055553	0.006088	0.014263	0.01241	0.023929	0.026584	0.020954	0.071746	0.060101	0.056754	0.061557	0.054477	0.054374	0.011753	0.023282	0.02051	0.088741	0.11516	0.118439	0.092124	0.076314	0.064113	0.108697	0.076195	0.070924	0.018518	0.015359	0.01457	0.037839
375	Bradyrhizobium japonicum	0.620228	0.641273	0.472771	0.746641	0.498772	0.58752	0.459456	0.44934	0.116842	0.098342	0.096283	0.084346	0.075585	0.078028	0.028276	0.029032	0.028113	0.054034	0.05467	0.050256	0.01269	0.016557	0.017699	0.033293	0.02967	0.028792	0.053759	0.043693	0.041009	0.076375	0.082612	0.081839	0.024096	0.037123	0.035284	0.049917	0.041437	0.039913	0.099089	0.098267	0.094332	0.034635	0.023203	0.022941	0.022255	0.020745	0.020151	0.035874
288000	Bradyrhizobium sp. BTAi1	0.65507	0.661495	0.468815	0.8349	0.49528	0.605714	0.4384	0.441727	0.129336	0.105206	0.105493	0.072351	0.078599	0.07222	0.025757	0.025902	0.026656	0.055744	0.054676	0.05209	0.008578	0.015998	0.015314	0.033053	0.029729	0.026829	0.052039	0.043051	0.041216	0.0824	0.087406	0.082351	0.020834	0.037757	0.033908	0.052693	0.03573	0.038608	0.101617	0.098179	0.095393	0.033506	0.020395	0.021091	0.022909	0.019995	0.022558	0.036358
114615	Bradyrhizobium sp. ORS278	0.662475	0.660964	0.469211	0.857249	0.494918	0.608259	0.438585	0.43791	0.128599	0.106713	0.105905	0.071053	0.079271	0.071868	0.026194	0.025277	0.026985	0.056206	0.0547	0.052608	0.008631	0.015849	0.015363	0.032871	0.029747	0.026396	0.051883	0.043003	0.040985	0.083339	0.088557	0.082735	0.020304	0.037838	0.033881	0.052417	0.034577	0.038383	0.100281	0.098006	0.09449	0.034183	0.019872	0.021023	0.023446	0.019828	0.023069	0.036147
235	Brucella abortus	0.579953	0.626303	0.438614	0.674942	0.49753	0.618573	0.454906	0.419111	0.110568	0.090416	0.092625	0.066106	0.071891	0.066996	0.033595	0.032564	0.034292	0.055135	0.053993	0.057471	0.008503	0.017365	0.016521	0.031812	0.029322	0.025569	0.0579	0.042924	0.041466	0.081402	0.075656	0.0773	0.022833	0.036884	0.035438	0.059045	0.04889	0.050727	0.093844	0.100258	0.091383	0.043674	0.025888	0.024741	0.026876	0.020967	0.02001	0.037787
262698	Brucella abortus biovar 1 str. 9-941	0.583848	0.634789	0.440738	0.676016	0.498247	0.615963	0.449963	0.428816	0.115578	0.091198	0.094789	0.066232	0.072286	0.067476	0.031021	0.03225	0.032334	0.055122	0.054124	0.056202	0.008494	0.01726	0.015887	0.031974	0.029382	0.026307	0.059184	0.04316	0.042194	0.083128	0.076483	0.077543	0.020895	0.036846	0.035041	0.059187	0.048121	0.04914	0.098397	0.099845	0.093492	0.041777	0.025717	0.024275	0.026073	0.020998	0.02006	0.039766
36855	Brucella melitensis	0.573487	0.61948	0.442653	0.658329	0.497252	0.617751	0.451098	0.422907	0.114051	0.08917	0.092982	0.066677	0.071296	0.067134	0.032655	0.033143	0.034106	0.052843	0.053862	0.055524	0.009571	0.01749	0.016761	0.029558	0.029256	0.025178	0.055497	0.042769	0.04069	0.081959	0.074548	0.076414	0.022641	0.036844	0.034357	0.058795	0.050161	0.051892	0.092254	0.100597	0.091261	0.043232	0.026317	0.024994	0.027427	0.020962	0.020022	0.041583
224914	Brucella melitensis 16M	0.584001	0.63326	0.442906	0.675836	0.498074	0.61371	0.451039	0.429475	0.114722	0.091219	0.094493	0.067101	0.072288	0.068178	0.031048	0.032226	0.032265	0.05486	0.054109	0.055714	0.008975	0.017267	0.016146	0.031873	0.029377	0.026398	0.058223	0.043117	0.04194	0.08355	0.076459	0.077637	0.021134	0.036867	0.035068	0.058933	0.048095	0.048853	0.098181	0.099904	0.093418	0.041307	0.025679	0.024289	0.025794	0.020987	0.019979	0.039938
359391	Brucella melitensis biovar Abortus 2308	0.583945	0.634949	0.44056	0.676327	0.498213	0.615505	0.450277	0.428858	0.115459	0.091215	0.09465	0.066471	0.072292	0.067545	0.030925	0.032239	0.032327	0.055122	0.054122	0.056227	0.008521	0.01726	0.015903	0.031963	0.029382	0.026374	0.059263	0.043152	0.04222	0.082943	0.076489	0.077527	0.020998	0.036851	0.035124	0.059234	0.048103	0.049058	0.098506	0.099854	0.093593	0.041863	0.025705	0.024273	0.026045	0.020996	0.020043	0.039691
444178	Brucella ovis ATCC 25840	0.583844	0.633986	0.440967	0.67658	0.49829	0.615757	0.450611	0.428501	0.115507	0.091199	0.094575	0.066367	0.072288	0.067595	0.031201	0.032253	0.032446	0.055184	0.054128	0.056201	0.008721	0.017258	0.015971	0.031913	0.029384	0.026295	0.058658	0.043171	0.042139	0.083131	0.076495	0.077571	0.02111	0.036841	0.03507	0.059185	0.04812	0.049151	0.098418	0.099829	0.093326	0.042059	0.025724	0.024328	0.026157	0.021001	0.020068	0.039538
204722	Brucella suis 1330	0.583357	0.633378	0.441137	0.675557	0.497723	0.614973	0.4495	0.428696	0.115408	0.091078	0.094591	0.066139	0.072208	0.067523	0.031107	0.032264	0.032358	0.054778	0.054065	0.055901	0.008677	0.017296	0.015991	0.031886	0.029358	0.026263	0.058466	0.043017	0.041947	0.08318	0.076256	0.077236	0.020882	0.036899	0.034999	0.059196	0.048228	0.049276	0.098558	0.100061	0.093645	0.041616	0.025671	0.024281	0.026041	0.020968	0.020089	0.040185
376416	Buchnera aphidicola	0.270701	0.380066	0.303676	0.128362	0.550443	0.655083	0.486168	0.510077	0.055056	0.041389	0.03885	0.037537	0.052317	0.049936	0.074963	0.072434	0.067355	0.043221	0.047956	0.041293	0.012048	0.016278	0.015466	0.032227	0.025073	0.022636	0.05995	0.047711	0.042992	0.054325	0.040911	0.036758	0.017485	0.025202	0.021742	0.113689	0.137857	0.135789	0.101412	0.089175	0.085927	0.101718	0.072063	0.070125	0.026398	0.008327	0.009514	0.041547
107806	Buchnera aphidicola str. APS	0.275095	0.375293	0.306669	0.143322	0.540493	0.634172	0.489855	0.497453	0.044716	0.041872	0.037234	0.037949	0.051367	0.05023	0.071682	0.070881	0.067619	0.043251	0.047559	0.040622	0.012174	0.016916	0.017253	0.032013	0.025083	0.023196	0.055186	0.04537	0.04021	0.054313	0.040115	0.035753	0.021168	0.026294	0.023433	0.115372	0.135938	0.130135	0.099146	0.092647	0.088771	0.098828	0.067618	0.066934	0.021448	0.008626	0.00999	0.05044
224915	Buchnera aphidicola str. Bp	0.271007	0.355625	0.306765	0.150632	0.539387	0.628728	0.481734	0.507701	0.041495	0.04131	0.035548	0.036701	0.050914	0.049908	0.076601	0.07134	0.066607	0.040278	0.047276	0.03676	0.014725	0.016973	0.017405	0.031511	0.024957	0.022386	0.045163	0.04489	0.03791	0.052522	0.03944	0.033042	0.022593	0.026284	0.021707	0.117239	0.137532	0.134426	0.1017	0.093117	0.091076	0.095713	0.067739	0.068691	0.021892	0.008143	0.011132	0.050346
372461	Buchnera aphidicola str. Cc	0.213734	0.293751	0.270712	0.076738	0.552323	0.64019	0.497817	0.518962	0.033038	0.034107	0.025566	0.031908	0.048259	0.045865	0.081436	0.080889	0.078961	0.035536	0.044873	0.032843	0.012743	0.015886	0.016474	0.026871	0.02342	0.019914	0.042536	0.044999	0.035432	0.047786	0.033913	0.025343	0.018112	0.023355	0.018459	0.134489	0.162081	0.158993	0.096447	0.089502	0.087007	0.136324	0.081116	0.085186	0.01829	0.00085	0.006594	0.05832
198804	Buchnera aphidicola str. Sg	0.263656	0.364431	0.299732	0.126805	0.543762	0.638084	0.490905	0.502298	0.043533	0.040384	0.035483	0.036522	0.050915	0.04938	0.072914	0.072797	0.069386	0.042199	0.047173	0.039785	0.012165	0.016674	0.016845	0.030164	0.024811	0.022774	0.055866	0.045627	0.040153	0.053424	0.03909	0.034216	0.019485	0.025651	0.022566	0.11715	0.140578	0.13537	0.099494	0.09169	0.088211	0.106269	0.070411	0.070027	0.020751	0.007375	0.009209	0.053233
95486	Burkholderia cenocepacia	0.677147	0.688127	0.481312	0.862001	0.503406	0.587871	0.437702	0.484646	0.137165	0.110259	0.109482	0.080019	0.080967	0.078465	0.027373	0.024458	0.021451	0.05868	0.055638	0.04733	0.006668	0.015115	0.013955	0.038776	0.030118	0.031204	0.041176	0.045356	0.04451	0.081419	0.09399	0.085223	0.024239	0.036945	0.033181	0.042877	0.032089	0.031134	0.104024	0.094202	0.100881	0.024706	0.019938	0.020173	0.019171	0.019992	0.022339	0.034708
331271	Burkholderia cenocepacia AU 1054	0.676445	0.679923	0.478615	0.870799	0.503827	0.596327	0.436466	0.478687	0.136793	0.110134	0.109358	0.074046	0.080919	0.076422	0.025653	0.024533	0.022644	0.057701	0.055675	0.048101	0.009238	0.015111	0.014071	0.033601	0.03013	0.029899	0.046069	0.045467	0.044168	0.083663	0.094008	0.0847	0.023713	0.036894	0.032561	0.044655	0.032181	0.032704	0.101496	0.094075	0.098816	0.027732	0.020035	0.020792	0.022147	0.020033	0.023377	0.03636
331272	Burkholderia cenocepacia HI2424	0.67523	0.679193	0.478641	0.867857	0.504018	0.596645	0.436769	0.478641	0.136701	0.109888	0.109246	0.073841	0.080816	0.076425	0.025811	0.02464	0.022724	0.057645	0.055685	0.04811	0.009223	0.01513	0.014104	0.033665	0.030132	0.029859	0.04629	0.045512	0.044168	0.083613	0.093855	0.084717	0.023648	0.036867	0.032524	0.044629	0.032357	0.032859	0.101494	0.094056	0.098633	0.027597	0.020139	0.020862	0.022034	0.020072	0.023348	0.036282
337	Burkholderia glumae	0.651244	0.645732	0.44463	0.863369	0.509526	0.610393	0.468089	0.450095	0.118174	0.105169	0.093218	0.066833	0.078895	0.072618	0.036126	0.026881	0.030913	0.063406	0.056024	0.056346	0.008545	0.015391	0.015797	0.037747	0.030216	0.029437	0.057153	0.046876	0.046119	0.078783	0.0914	0.082033	0.019591	0.036113	0.035965	0.04576	0.035911	0.039056	0.088	0.093004	0.092671	0.036057	0.022492	0.025302	0.02369	0.0209	0.024824	0.046802
243160	Burkholderia mallei ATCC 23344	0.6878	0.690116	0.491378	0.881906	0.504716	0.591211	0.443867	0.479069	0.145495	0.112589	0.111496	0.084712	0.081984	0.080673	0.024809	0.023653	0.021546	0.055571	0.055827	0.047984	0.010503	0.014805	0.014393	0.031558	0.030197	0.030512	0.048064	0.045765	0.044128	0.082321	0.096374	0.088988	0.024027	0.036837	0.033178	0.042417	0.030482	0.029928	0.098746	0.093258	0.096964	0.028295	0.019389	0.019815	0.020703	0.019801	0.021895	0.03576
412022	Burkholderia mallei NCTC 10229	0.68921	0.690824	0.492199	0.884607	0.504945	0.592386	0.442421	0.48003	0.147195	0.112902	0.11231	0.083847	0.082121	0.080464	0.02483	0.023549	0.021395	0.05582	0.055857	0.047806	0.010341	0.014761	0.01427	0.031457	0.030209	0.030368	0.047829	0.045833	0.044134	0.082407	0.096712	0.089114	0.023822	0.036815	0.032895	0.042244	0.030272	0.029837	0.098581	0.093112	0.096858	0.028104	0.019323	0.019752	0.020746	0.019778	0.022021	0.035849
320389	Burkholderia mallei NCTC 10247	0.689571	0.691901	0.493821	0.88299	0.505181	0.592069	0.443403	0.480071	0.147562	0.112992	0.112597	0.085157	0.082161	0.080977	0.024727	0.02353	0.021287	0.055766	0.055881	0.047804	0.010422	0.014742	0.014308	0.031336	0.030218	0.030412	0.047855	0.0459	0.044139	0.082651	0.096862	0.089698	0.023882	0.036789	0.032937	0.042065	0.030212	0.029608	0.098099	0.093009	0.096519	0.027888	0.019327	0.019655	0.020663	0.019781	0.021786	0.035697
320388	Burkholderia mallei SAVP1	0.688364	0.690703	0.491629	0.88276	0.505247	0.592621	0.443631	0.479488	0.146489	0.112738	0.111962	0.084592	0.082054	0.080538	0.024766	0.023629	0.021517	0.055689	0.055881	0.048051	0.010354	0.014767	0.014304	0.031538	0.030217	0.030428	0.048418	0.045913	0.044264	0.082406	0.096664	0.089274	0.023879	0.036778	0.033031	0.042462	0.030384	0.0299	0.098004	0.093036	0.096674	0.02857	0.019414	0.019821	0.020809	0.019816	0.021944	0.035882
95163	Burkholderia pseudomallei	0.654241	0.654352	0.479525	0.828844	0.509245	0.601012	0.442498	0.484225	0.132645	0.105775	0.105136	0.075179	0.079148	0.076742	0.032817	0.026614	0.024677	0.053532	0.056024	0.046716	0.009831	0.015342	0.015093	0.036752	0.030221	0.029116	0.047408	0.04682	0.043858	0.082331	0.091845	0.083448	0.020463	0.036162	0.031013	0.046739	0.03544	0.036086	0.100593	0.092986	0.095133	0.02795	0.022242	0.023167	0.022329	0.020826	0.024193	0.035054
357348	Burkholderia pseudomallei 1106a	0.687394	0.688717	0.497582	0.875883	0.504313	0.592094	0.441411	0.479433	0.14723	0.11248	0.113341	0.084161	0.081934	0.081111	0.025134	0.023669	0.021278	0.055824	0.055786	0.047078	0.010491	0.014834	0.014518	0.031264	0.030182	0.02987	0.046577	0.045653	0.043358	0.083295	0.096159	0.089565	0.023698	0.036881	0.032433	0.042355	0.030554	0.030004	0.097784	0.093425	0.095927	0.026395	0.019369	0.019597	0.020768	0.019789	0.021721	0.03541
320372	Burkholderia pseudomallei 1710b	0.688135	0.716267	0.509345	0.838793	0.502555	0.578573	0.458774	0.47032	0.148652	0.112541	0.114241	0.106256	0.081942	0.088577	0.022356	0.023537	0.019573	0.057095	0.05562	0.049411	0.010499	0.014897	0.0148	0.032918	0.030122	0.031957	0.048654	0.045177	0.043873	0.081812	0.095678	0.096837	0.027633	0.037086	0.03599	0.039226	0.030502	0.026396	0.094222	0.094047	0.095093	0.02326	0.019118	0.017379	0.018453	0.019672	0.017198	0.032253
320373	Burkholderia pseudomallei 668	0.687345	0.689429	0.496846	0.875761	0.504401	0.592213	0.441242	0.479749	0.147423	0.112475	0.113348	0.084313	0.081932	0.080978	0.02494	0.023676	0.021244	0.055922	0.055794	0.047158	0.010557	0.014831	0.014445	0.031216	0.030185	0.029944	0.04694	0.045676	0.043487	0.083037	0.096181	0.089509	0.023612	0.036871	0.032472	0.042551	0.030558	0.029984	0.097739	0.093395	0.096122	0.026481	0.019383	0.01959	0.020942	0.019796	0.021725	0.035501
272560	Burkholderia pseudomallei K96243	0.684895	0.686479	0.486528	0.881678	0.504904	0.596352	0.439495	0.478865	0.145078	0.111981	0.111639	0.077639	0.081727	0.078395	0.025504	0.023894	0.021988	0.056932	0.055829	0.048145	0.009654	0.014865	0.014102	0.032076	0.030195	0.029944	0.04792	0.045803	0.04424	0.083255	0.095911	0.087537	0.023324	0.036804	0.032588	0.043099	0.030899	0.031091	0.101077	0.093313	0.09719	0.027236	0.019603	0.020205	0.020851	0.019886	0.022719	0.035765
269483	Burkholderia sp. 383	0.670202	0.675216	0.476832	0.858559	0.504077	0.596121	0.438051	0.478058	0.133923	0.108835	0.107855	0.072541	0.080362	0.076295	0.02645	0.025055	0.023159	0.057756	0.055657	0.048146	0.009536	0.015241	0.014301	0.033952	0.030116	0.029877	0.046404	0.045501	0.044098	0.083747	0.092973	0.084075	0.023894	0.036838	0.03262	0.044949	0.033115	0.033558	0.100956	0.094246	0.09861	0.027257	0.020483	0.021212	0.022494	0.020191	0.023362	0.036582
271848	Burkholderia thailandensis E264	0.681893	0.684384	0.488664	0.872631	0.50478	0.594301	0.440854	0.479184	0.143387	0.111337	0.111133	0.080379	0.081449	0.079178	0.025361	0.024131	0.022022	0.056826	0.0558	0.047752	0.010064	0.014941	0.014367	0.031966	0.030181	0.029992	0.047728	0.045755	0.043935	0.082488	0.095322	0.087622	0.02327	0.036807	0.032598	0.043666	0.031342	0.031204	0.099313	0.093488	0.096927	0.027811	0.019787	0.020261	0.020984	0.019955	0.022425	0.035608
269482	Burkholderia vietnamiensis G4	0.663874	0.673647	0.474867	0.843107	0.505932	0.597132	0.444136	0.476527	0.135586	0.107609	0.10618	0.075429	0.079866	0.076823	0.026311	0.025659	0.023792	0.05776	0.055788	0.049111	0.009838	0.015294	0.014516	0.034958	0.030154	0.030163	0.049268	0.04597	0.044707	0.080216	0.092466	0.084838	0.023728	0.036594	0.033134	0.044658	0.034029	0.034031	0.100313	0.09382	0.097508	0.030044	0.021143	0.021659	0.02226	0.020437	0.022854	0.035501
266265	Burkholderia xenovorans LB400	0.633569	0.654451	0.467022	0.779233	0.505198	0.598876	0.445028	0.47169	0.125797	0.101346	0.101583	0.070884	0.077122	0.074848	0.028867	0.028197	0.025932	0.052929	0.055441	0.049113	0.009742	0.01597	0.01522	0.036469	0.02998	0.02937	0.050946	0.045542	0.04385	0.08259	0.086882	0.081459	0.023396	0.036497	0.032896	0.047116	0.03896	0.038712	0.101791	0.095328	0.096988	0.029938	0.023162	0.023153	0.022907	0.020948	0.022498	0.036951
351627	Caldicellulosiruptor saccharolyticus DSM 8903	0.357073	0.449899	0.31488	0.306441	0.564516	0.672536	0.496633	0.524378	0.057652	0.053829	0.047958	0.040826	0.060515	0.053377	0.050237	0.06178	0.059872	0.051639	0.052905	0.048966	0.011294	0.01543	0.013398	0.028678	0.027283	0.026286	0.075835	0.055856	0.053986	0.059583	0.055611	0.047316	0.013908	0.025842	0.023842	0.093306	0.105788	0.107086	0.094819	0.08226	0.083384	0.091509	0.065226	0.066009	0.021322	0.017147	0.020502	0.050217
195	Campylobacter coli	0.326395	0.424148	0.338197	0.216839	0.554132	0.678177	0.504003	0.480217	0.073709	0.049192	0.048251	0.039695	0.056966	0.055233	0.067794	0.065086	0.067708	0.052273	0.05092	0.049871	0.009788	0.016126	0.016419	0.036854	0.026531	0.021864	0.06436	0.051454	0.046074	0.053487	0.049191	0.04903	0.012087	0.026256	0.023666	0.079571	0.116672	0.114844	0.089101	0.086701	0.074019	0.092924	0.065769	0.062554	0.020919	0.014186	0.013349	0.055294
360105	Campylobacter curvus 525.92	0.453773	0.498767	0.345042	0.517509	0.546863	0.669251	0.495039	0.476299	0.082892	0.069162	0.058159	0.038631	0.065639	0.055469	0.051998	0.048682	0.056959	0.055783	0.055295	0.056679	0.011329	0.016089	0.01483	0.028795	0.029003	0.025476	0.065079	0.054187	0.051549	0.066187	0.0676	0.057016	0.015481	0.029596	0.028011	0.079463	0.07676	0.083597	0.098412	0.086079	0.080674	0.082079	0.047706	0.051804	0.024452	0.021855	0.027346	0.055121
196	Campylobacter fetus	0.362913	0.452082	0.386764	0.249892	0.554997	0.726745	0.471795	0.46645	0.087129	0.054631	0.067119	0.022299	0.059781	0.056434	0.075663	0.060347	0.061469	0.065519	0.05257	0.050717	0.006753	0.016026	0.014577	0.022357	0.027368	0.016671	0.04253	0.053316	0.044339	0.07937	0.054778	0.059951	0.008822	0.026986	0.01907	0.083048	0.103997	0.113947	0.09233	0.085541	0.062636	0.070605	0.061203	0.053738	0.017443	0.017227	0.015034	0.043191
360106	Campylobacter fetus subsp. fetus 82-40	0.33981	0.435927	0.325769	0.257734	0.557889	0.685504	0.49984	0.488323	0.069316	0.051192	0.04869	0.031623	0.05843	0.05307	0.0632	0.063586	0.066678	0.05856	0.051757	0.05153	0.011065	0.015878	0.01478	0.024804	0.02687	0.022562	0.061113	0.053136	0.049178	0.061698	0.051798	0.048659	0.014566	0.026173	0.023641	0.091866	0.111866	0.113984	0.098121	0.085046	0.075445	0.088307	0.06528	0.063635	0.022912	0.015493	0.016411	0.054903
360107	Campylobacter hominis ATCC BAA-381	0.330397	0.4251	0.310315	0.255777	0.556389	0.681841	0.504555	0.482772	0.067386	0.049796	0.044563	0.031166	0.057547	0.050806	0.069425	0.064727	0.070553	0.056349	0.051242	0.052169	0.011944	0.015981	0.014813	0.024026	0.026641	0.022721	0.065795	0.052275	0.048694	0.059896	0.050149	0.045382	0.013425	0.026115	0.024343	0.095808	0.115219	0.117404	0.092784	0.0858	0.076388	0.097919	0.066032	0.065853	0.021417	0.01462	0.01654	0.06264
197	Campylobacter jejuni	0.291579	0.393344	0.286708	0.194684	0.555322	0.657948	0.535103	0.472914	0.05797	0.044272	0.034495	0.029703	0.054522	0.049601	0.076043	0.069938	0.080301	0.057326	0.049321	0.052065	0.013529	0.016021	0.01678	0.034471	0.025669	0.024286	0.065585	0.050089	0.046714	0.048425	0.044437	0.039705	0.016263	0.025275	0.027068	0.091591	0.129668	0.120174	0.099081	0.087019	0.077157	0.103776	0.071027	0.072048	0.017309	0.010774	0.012186	0.059637
195099	Campylobacter jejuni RM1221	0.306583	0.424769	0.301225	0.193756	0.54559	0.662302	0.508837	0.465631	0.066956	0.046266	0.041622	0.02971	0.054405	0.049176	0.064056	0.06704	0.072386	0.052969	0.04945	0.053452	0.012063	0.016659	0.01591	0.03154	0.025967	0.023749	0.071767	0.048199	0.046577	0.054683	0.045041	0.04312	0.016009	0.02664	0.027255	0.086655	0.123932	0.118959	0.108252	0.0902	0.080276	0.097037	0.065345	0.063075	0.021617	0.012055	0.011797	0.059993
360109	Campylobacter jejuni subsp. doylei 269.97	0.310894	0.426787	0.303315	0.202579	0.545343	0.662307	0.508724	0.464998	0.066949	0.046873	0.04212	0.03048	0.054701	0.049478	0.063387	0.066436	0.071986	0.052528	0.049638	0.053597	0.012323	0.016678	0.01598	0.031028	0.026071	0.023752	0.07148	0.048333	0.046584	0.056038	0.045595	0.043616	0.01659	0.026776	0.027328	0.086382	0.122332	0.117698	0.107501	0.090199	0.080135	0.096415	0.064689	0.062567	0.021857	0.012465	0.01224	0.059988
354242	Campylobacter jejuni subsp. jejuni 81-176	0.306567	0.422414	0.302059	0.195229	0.54594	0.661317	0.509688	0.466815	0.065589	0.046268	0.041373	0.030123	0.054448	0.049477	0.065566	0.067073	0.072448	0.053259	0.049472	0.052985	0.011954	0.016637	0.016058	0.032342	0.02597	0.023757	0.070507	0.048292	0.046389	0.054863	0.045092	0.043008	0.016194	0.026605	0.027135	0.087266	0.12394	0.1188	0.106051	0.090074	0.080208	0.096116	0.065473	0.06343	0.02178	0.012063	0.011913	0.059756
192222	Campylobacter jejuni subsp. jejuni NCTC 11168	0.308895	0.428347	0.304557	0.193781	0.543128	0.661033	0.5054	0.46295	0.068054	0.046562	0.042652	0.029949	0.054273	0.049276	0.063046	0.06651	0.071329	0.052852	0.049398	0.053448	0.012194	0.016816	0.016018	0.03129	0.025995	0.023626	0.070458	0.047651	0.046073	0.056073	0.04498	0.043584	0.016466	0.026948	0.027407	0.086736	0.123058	0.118318	0.108189	0.091037	0.080798	0.095024	0.064158	0.061487	0.021939	0.012208	0.011661	0.059947
201	Campylobacter lari	0.320541	0.453531	0.342592	0.1655	0.556972	0.698626	0.499967	0.472323	0.084087	0.048372	0.054278	0.030748	0.05689	0.054298	0.071207	0.066099	0.066215	0.060506	0.050823	0.054954	0.007398	0.015945	0.014885	0.042407	0.026408	0.021219	0.0647	0.051975	0.049189	0.064733	0.048804	0.054271	0.011229	0.025823	0.023706	0.078704	0.118776	0.11569	0.090825	0.085811	0.070502	0.082568	0.067598	0.059269	0.023515	0.013737	0.00981	0.046304
28080	Campylobacter upsaliensis	0.393817	0.4827	0.486733	0.212019	0.581946	0.837539	0.435484	0.472815	0.168314	0.059606	0.111083	0.039542	0.065235	0.060043	0.019511	0.05806	0.051054	0.043054	0.055359	0.047639	0	0.014208	0.009391	0.021462	0.027996	0.008288	0.040583	0.062918	0.042726	0.083637	0.065048	0.085693	0.00078	0.024633	0.009241	0.059183	0.0932	0.112951	0.034209	0.075133	0.034235	0.147893	0.065988	0.045788	0.009755	0.02047	0.012584	0.050858
203907	Candidatus Blochmannia floridanus	0.289608	0.388719	0.320367	0.159737	0.529835	0.61244	0.480201	0.496863	0.045657	0.043692	0.039644	0.040817	0.051152	0.051793	0.068885	0.067843	0.061474	0.045846	0.047561	0.039092	0.015779	0.017615	0.018337	0.038997	0.025298	0.024429	0.044385	0.043373	0.038604	0.057002	0.04048	0.036624	0.025807	0.02774	0.024738	0.11407	0.130077	0.121759	0.100608	0.096196	0.094805	0.071684	0.06187	0.060707	0.024782	0.009928	0.010497	0.044529
291272	Candidatus Blochmannia pennsylvanicus str. BPEN	0.32128	0.421258	0.340921	0.201661	0.526513	0.610946	0.476925	0.491669	0.054338	0.048067	0.045895	0.046423	0.053211	0.054914	0.062882	0.063332	0.056496	0.045799	0.048802	0.041123	0.015498	0.017856	0.01861	0.036576	0.026022	0.025329	0.047058	0.043884	0.039775	0.059725	0.044071	0.041846	0.028274	0.028938	0.026187	0.107169	0.11837	0.10981	0.100761	0.096777	0.094667	0.067268	0.05695	0.054645	0.025003	0.012819	0.012086	0.042463
114186	Candidatus Carsonella ruddii	0.155552	0.195996	0.201847	0.068814	0.558796	0.67334	0.509454	0.493593	0.015039	0.027371	0.013067	0.019972	0.044719	0.034062	0.12578	0.090521	0.111477	0.031771	0.04151	0.027175	0.016684	0.015012	0.013677	0.01383	0.021531	0.01285	0.03946	0.04278	0.026488	0.034673	0.027774	0.013571	0.007979	0.020892	0.013184	0.154843	0.18993	0.204763	0.095266	0.088079	0.075823	0.151119	0.093289	0.108656	0.021423	-0.008788	0.0072	0.08042
387662	Candidatus Carsonella ruddii PV	0.159439	0.197624	0.202692	0.078	0.541988	0.64283	0.50023	0.482904	0.014783	0.027695	0.012869	0.018569	0.04273	0.032412	0.117761	0.088013	0.106375	0.0262	0.040893	0.0262	0.016325	0.016062	0.015026	0.014763	0.02154	0.013595	0.033271	0.039258	0.024468	0.036977	0.026658	0.012881	0.010536	0.022438	0.014557	0.155219	0.186985	0.197786	0.101456	0.093853	0.083272	0.147988	0.084493	0.099341	0.012239	-0.007769	0.007742	0.089939
335992	Candidatus Pelagibacter ubique HTCC1062	0.298829	0.401282	0.322358	0.172846	0.555845	0.675088	0.49058	0.501867	0.057171	0.045284	0.044486	0.031169	0.055131	0.052698	0.06525	0.068977	0.066933	0.054026	0.049712	0.044861	0.00957	0.015999	0.015324	0.026307	0.02586	0.021753	0.060295	0.050598	0.045197	0.063157	0.045527	0.042841	0.015652	0.025407	0.021591	0.095329	0.126885	0.127424	0.094074	0.086682	0.07871	0.102304	0.070206	0.067434	0.021981	0.011555	0.012103	0.052187
264201	Candidatus Protochlamydia amoebophila UWE25	0.361712	0.473343	0.343261	0.268532	0.513118	0.584288	0.481203	0.473862	0.064434	0.053707	0.049252	0.041233	0.054882	0.056588	0.048059	0.056972	0.051165	0.045465	0.049455	0.045986	0.013517	0.018624	0.019027	0.049495	0.026614	0.029467	0.066371	0.042017	0.041417	0.054137	0.047208	0.045683	0.025477	0.031325	0.032718	0.07597	0.104461	0.091503	0.117739	0.100795	0.102392	0.071248	0.048402	0.046082	0.019513	0.015421	0.013341	0.051015
413404	Candidatus Ruthia magnifica str. Cm	0.354359	0.46233	0.339288	0.261457	0.524657	0.642591	0.476929	0.454452	0.067504	0.052867	0.052725	0.036342	0.055585	0.052146	0.056817	0.058948	0.059395	0.054953	0.050079	0.051072	0.010318	0.01794	0.016964	0.041744	0.026739	0.023663	0.052906	0.044681	0.042544	0.064338	0.048189	0.048074	0.021688	0.02997	0.028406	0.090039	0.106984	0.105217	0.100474	0.096745	0.087289	0.074702	0.052593	0.049477	0.026214	0.015385	0.014188	0.044063
412965	Candidatus Vesicomyosocius okutanii HA	0.329169	0.44409	0.334198	0.20922	0.526723	0.643285	0.478143	0.458741	0.061911	0.049205	0.049823	0.037072	0.053851	0.051528	0.061437	0.062333	0.061619	0.052244	0.049168	0.049225	0.010682	0.017843	0.017151	0.040288	0.026213	0.023135	0.051357	0.044252	0.04172	0.0634	0.045144	0.045649	0.02135	0.029125	0.027296	0.096668	0.11559	0.112327	0.099839	0.096539	0.086649	0.077308	0.056101	0.052225	0.025768	0.013498	0.011925	0.043784
246194	Carboxydothermus hydrogenoformans Z-2901	0.425116	0.516454	0.352023	0.406871	0.543192	0.646546	0.479551	0.503478	0.076475	0.064313	0.061176	0.047099	0.0631	0.057388	0.041075	0.051797	0.048236	0.04257	0.054108	0.051519	0.008973	0.01651	0.014326	0.028215	0.028472	0.028559	0.079464	0.052209	0.05224	0.075196	0.06214	0.056368	0.015085	0.029508	0.028164	0.074858	0.084875	0.083835	0.110494	0.088217	0.09058	0.078451	0.049979	0.048912	0.02005	0.020461	0.021598	0.045826
190650	Caulobacter crescentus CB15	0.678114	0.683874	0.480668	0.8698	0.494986	0.613444	0.44428	0.427234	0.137946	0.109981	0.11206	0.073338	0.080735	0.074147	0.023797	0.024017	0.025628	0.057951	0.054815	0.055441	0.00743	0.015483	0.014947	0.032183	0.029809	0.026059	0.05412	0.043106	0.041354	0.089549	0.091289	0.089589	0.017917	0.037906	0.034936	0.043793	0.032199	0.03517	0.100411	0.097315	0.091361	0.035184	0.018886	0.019116	0.021681	0.019489	0.020798	0.03534
243161	Chlamydia muridarum Nigg	0.407407	0.508085	0.384552	0.329585	0.500402	0.576874	0.457514	0.466817	0.071514	0.060389	0.061145	0.047617	0.057277	0.06113	0.036713	0.050429	0.042603	0.045342	0.050027	0.044004	0.016222	0.019188	0.019525	0.041902	0.027126	0.028258	0.065186	0.040262	0.038527	0.063068	0.050992	0.051568	0.022609	0.033705	0.032276	0.067563	0.090326	0.080167	0.112506	0.104425	0.104217	0.059787	0.040586	0.0373	0.019835	0.017462	0.014577	0.049044
813	Chlamydia trachomatis	0.421397	0.490677	0.449701	0.323812	0.505391	0.620128	0.45784	0.438207	0.084449	0.062784	0.074187	0.032286	0.058936	0.066873	0.059137	0.049291	0.044706	0.046219	0.050934	0.043069	0.014104	0.018812	0.022379	0.03709	0.02754	0.020579	0.052659	0.041874	0.033594	0.087432	0.053856	0.062649	0.017048	0.033498	0.026383	0.057532	0.086335	0.080861	0.087397	0.102224	0.080906	0.048814	0.040523	0.034871	0.014938	0.018366	0.013371	0.043575
227941	Chlamydophila caviae GPIC	0.398677	0.498228	0.380051	0.31775	0.504651	0.589553	0.463101	0.461297	0.071118	0.059148	0.059936	0.044807	0.056986	0.060009	0.040837	0.051811	0.045752	0.047196	0.050106	0.045429	0.016088	0.018987	0.019527	0.039217	0.027103	0.027083	0.064661	0.041063	0.038901	0.061945	0.050619	0.051698	0.023708	0.033072	0.031628	0.071314	0.092919	0.084031	0.110381	0.103062	0.099689	0.062803	0.04246	0.039178	0.020093	0.017236	0.014433	0.046389
115711	Chlamydophila pneumoniae AR39	0.413685	0.509822	0.381332	0.349901	0.500482	0.581497	0.462395	0.457554	0.069608	0.061389	0.060776	0.045632	0.057807	0.060618	0.038221	0.049728	0.044231	0.045038	0.050243	0.046004	0.016015	0.019147	0.019621	0.040214	0.027242	0.027927	0.06607	0.04045	0.038804	0.062315	0.051849	0.052274	0.023781	0.033838	0.033109	0.06927	0.088516	0.079625	0.113646	0.104241	0.102183	0.06182	0.040035	0.037309	0.018863	0.017763	0.015178	0.047663
115713	Chlamydophila pneumoniae CWL029	0.414183	0.510835	0.381638	0.350075	0.50031	0.581221	0.462225	0.457483	0.06981	0.061462	0.060936	0.045602	0.057831	0.060682	0.038104	0.049657	0.044087	0.045129	0.050244	0.04604	0.015961	0.019153	0.019605	0.040385	0.027245	0.027973	0.066139	0.040421	0.038823	0.062312	0.051883	0.052375	0.023846	0.033866	0.033172	0.069282	0.088373	0.079404	0.113585	0.104293	0.102304	0.061494	0.039949	0.037176	0.018814	0.017777	0.015142	0.047438
138677	Chlamydophila pneumoniae J138	0.414298	0.510109	0.382718	0.350068	0.500294	0.581672	0.462452	0.456757	0.069843	0.06148	0.061043	0.045462	0.057839	0.060804	0.03861	0.049643	0.04419	0.045192	0.050247	0.046014	0.01594	0.019154	0.019704	0.040338	0.027247	0.027824	0.065617	0.04042	0.038688	0.062726	0.051896	0.052515	0.023833	0.033871	0.033092	0.069139	0.08834	0.079435	0.113239	0.104296	0.101868	0.061271	0.039934	0.037155	0.018681	0.017781	0.015119	0.047477
182082	Chlamydophila pneumoniae TW-183	0.413604	0.508414	0.382483	0.349914	0.500034	0.581382	0.462157	0.456564	0.069434	0.061361	0.060806	0.045652	0.057756	0.060687	0.038783	0.049697	0.044325	0.045027	0.0502	0.045842	0.016047	0.019173	0.019768	0.040111	0.027225	0.027732	0.065279	0.040338	0.038514	0.062557	0.051752	0.052249	0.023739	0.033882	0.033008	0.06932	0.088537	0.079757	0.113519	0.10441	0.101892	0.061365	0.039934	0.037239	0.018622	0.017736	0.015165	0.047811
340177	Chlorobium chlorochromatii CaD3	0.451517	0.550329	0.401325	0.402898	0.511456	0.629694	0.466473	0.4382	0.093602	0.067926	0.0742	0.046654	0.062013	0.06138	0.044597	0.046439	0.044425	0.051545	0.052401	0.054369	0.00969	0.018232	0.017513	0.0382	0.028228	0.024939	0.062697	0.044206	0.042407	0.071056	0.059394	0.064875	0.02194	0.033461	0.031973	0.06428	0.078037	0.074475	0.100489	0.099162	0.088399	0.049492	0.039177	0.034651	0.023428	0.019878	0.015968	0.040951
290317	Chlorobium phaeobacteroides DSM 266	0.492845	0.564391	0.396475	0.517668	0.515283	0.620068	0.475431	0.450351	0.082445	0.075144	0.072784	0.057468	0.065773	0.063349	0.038194	0.042274	0.042599	0.053572	0.053865	0.055193	0.011479	0.017611	0.017147	0.033392	0.028946	0.027709	0.066376	0.046186	0.045222	0.073155	0.066503	0.065966	0.02159	0.033759	0.033818	0.06589	0.067468	0.065578	0.102372	0.096522	0.091483	0.054938	0.036247	0.034904	0.02481	0.021255	0.019936	0.044484
194439	Chlorobium tepidum TLS	0.577728	0.595921	0.409652	0.727611	0.50673	0.616026	0.466495	0.437667	0.092387	0.090414	0.080231	0.060503	0.072301	0.064547	0.034147	0.033304	0.038549	0.051635	0.054839	0.056851	0.011494	0.016919	0.016673	0.031288	0.029627	0.02758	0.066964	0.045342	0.044247	0.07583	0.077887	0.070154	0.021224	0.035833	0.035436	0.062865	0.049093	0.053433	0.099915	0.096876	0.093454	0.052713	0.027536	0.030003	0.02685	0.021532	0.024966	0.043602
243365	Chromobacterium violaceum ATCC 12472	0.658383	0.665474	0.451153	0.858521	0.508794	0.589893	0.466251	0.47024	0.12488	0.106611	0.094529	0.068725	0.079496	0.076927	0.028676	0.026244	0.026752	0.054414	0.056016	0.053217	0.010309	0.015275	0.015288	0.043872	0.030226	0.032841	0.053788	0.046724	0.047238	0.084016	0.09244	0.082575	0.021909	0.036237	0.036998	0.044163	0.034797	0.034471	0.115222	0.092983	0.098849	0.035908	0.021891	0.023746	0.023995	0.020717	0.023338	0.034394
290398	Chromohalobacter salexigens DSM 3043	0.645936	0.674717	0.450514	0.812577	0.496485	0.588414	0.461913	0.439129	0.115114	0.103402	0.096242	0.074705	0.077812	0.07528	0.02441	0.02672	0.027247	0.06111	0.054715	0.056518	0.009551	0.01614	0.015626	0.037493	0.029731	0.030952	0.062037	0.043304	0.04425	0.081267	0.086237	0.082618	0.025512	0.037565	0.039533	0.045697	0.037163	0.036398	0.112657	0.098101	0.099492	0.025047	0.021147	0.021333	0.024837	0.020232	0.020193	0.034432
67825	Citrobacter rodentium	0.417451	0.494695	0.382895	0.374765	0.528317	0.627119	0.476551	0.481282	0.071379	0.062768	0.062179	0.041707	0.060947	0.061487	0.058702	0.051615	0.04834	0.052042	0.052725	0.047325	0.009049	0.017468	0.017834	0.04258	0.028077	0.026108	0.058472	0.047775	0.043909	0.064398	0.057877	0.056608	0.017914	0.030986	0.028139	0.073079	0.087343	0.083899	0.099766	0.093863	0.088878	0.059437	0.046769	0.044851	0.022553	0.019355	0.018463	0.0384
443906	Clavibacter michiganensis subsp. michiganensis NCPPB 382	0.728373	0.726228	0.505099	0.953793	0.480003	0.616293	0.420629	0.403085	0.142192	0.119744	0.130976	0.077781	0.085122	0.073653	0.015403	0.019576	0.020966	0.065826	0.053463	0.055615	0.004706	0.014836	0.013322	0.02655	0.02928	0.023382	0.053063	0.03942	0.037556	0.092861	0.094775	0.09509	0.019845	0.03971	0.034626	0.041148	0.02568	0.029779	0.099725	0.100711	0.092041	0.017093	0.014434	0.014158	0.01614	0.01729	0.0186	0.027718
272562	Clostridium acetobutylicum ATCC 824	0.316157	0.418978	0.31812	0.211372	0.574753	0.696589	0.50535	0.522321	0.056859	0.047849	0.045926	0.033451	0.058886	0.054422	0.065569	0.068	0.06662	0.05541	0.051608	0.04804	0.011991	0.0148	0.013538	0.023386	0.02632	0.02288	0.067758	0.056895	0.05253	0.063384	0.05105	0.046919	0.013426	0.023874	0.020925	0.096174	0.120157	0.121442	0.08693	0.079552	0.073935	0.093808	0.074966	0.072846	0.025222	0.013845	0.015072	0.044804
1520	Clostridium beijerinckii	0.318784	0.442795	0.335341	0.178217	0.575794	0.706512	0.490818	0.530052	0.06635	0.04823	0.053417	0.032016	0.059213	0.055734	0.058832	0.067705	0.060354	0.054456	0.051787	0.047961	0.01597	0.014733	0.012649	0.021281	0.02638	0.022471	0.073082	0.057345	0.054095	0.07297	0.051625	0.051491	0.016083	0.023823	0.019923	0.095673	0.119159	0.120646	0.087856	0.079123	0.073317	0.085088	0.074971	0.068073	0.02936	0.014136	0.012586	0.039271
290402	Clostridium beijerinckii NCIMB 8052	0.309756	0.419241	0.316997	0.19303	0.578553	0.696112	0.503918	0.535629	0.057414	0.046945	0.045894	0.032682	0.05894	0.054942	0.065251	0.069144	0.064613	0.056859	0.051487	0.046643	0.011797	0.01455	0.013092	0.024296	0.026143	0.023487	0.074128	0.057682	0.053801	0.064284	0.050687	0.046619	0.01348	0.023335	0.020362	0.099208	0.122485	0.122815	0.089576	0.078343	0.075196	0.087682	0.077464	0.074528	0.025486	0.0133	0.014163	0.043318
1491	Clostridium botulinum	0.261379	0.351488	0.290508	0.142141	0.566142	0.674744	0.52876	0.494924	0.040922	0.040261	0.032468	0.031433	0.053723	0.050828	0.108222	0.075128	0.082913	0.060752	0.048346	0.044938	0.007314	0.015251	0.016365	0.03251	0.024889	0.021227	0.061922	0.051394	0.044035	0.045667	0.041807	0.036431	0.007252	0.023413	0.021662	0.103974	0.141782	0.136009	0.082477	0.083763	0.073127	0.079545	0.079865	0.081246	0.01869	0.007478	0.010292	0.050961
441770	Clostridium botulinum A str. ATCC 19397	0.292046	0.40215	0.30388	0.170108	0.585353	0.699657	0.506542	0.54986	0.054113	0.044465	0.042192	0.031626	0.058617	0.053995	0.065843	0.072092	0.066393	0.053309	0.050911	0.04466	0.012443	0.014089	0.012442	0.021937	0.02564	0.023418	0.074778	0.058704	0.054554	0.062735	0.049047	0.04331	0.013684	0.022236	0.019171	0.103879	0.129179	0.130245	0.090356	0.076318	0.075405	0.099136	0.083127	0.081102	0.025937	0.011538	0.01344	0.043694
413999	Clostridium botulinum A str. ATCC 3502	0.292197	0.402534	0.303976	0.170083	0.585314	0.699883	0.506024	0.550036	0.054254	0.044486	0.042303	0.031588	0.058622	0.053961	0.065636	0.072068	0.066269	0.05338	0.050917	0.044648	0.012386	0.014092	0.012411	0.021889	0.025644	0.023403	0.074734	0.058702	0.054578	0.062797	0.049064	0.043335	0.013599	0.022244	0.019145	0.103975	0.12912	0.13032	0.090248	0.076328	0.075446	0.099031	0.083086	0.081008	0.02595	0.011555	0.01345	0.043748
441771	Clostridium botulinum A str. Hall	0.292009	0.402216	0.304125	0.169687	0.584803	0.699336	0.50531	0.549764	0.054124	0.04446	0.042319	0.031557	0.058537	0.053904	0.065606	0.072063	0.066185	0.053207	0.050885	0.044532	0.012463	0.014124	0.012436	0.021689	0.025644	0.023378	0.074543	0.058537	0.054376	0.062991	0.048957	0.043227	0.013697	0.022292	0.019146	0.104298	0.129206	0.130486	0.090434	0.076513	0.075645	0.098763	0.0829	0.080816	0.025974	0.011522	0.013425	0.043818
441772	Clostridium botulinum F str. Langeland	0.292704	0.403194	0.304367	0.170553	0.585406	0.700336	0.506261	0.54962	0.054134	0.044556	0.042434	0.03162	0.058671	0.054015	0.06588	0.072001	0.066294	0.053376	0.050948	0.044787	0.012229	0.014086	0.012411	0.022051	0.025656	0.023387	0.074952	0.05876	0.054656	0.062914	0.049156	0.04351	0.013525	0.022246	0.019164	0.103536	0.128919	0.130098	0.090367	0.076285	0.075258	0.098932	0.083041	0.080902	0.025943	0.011615	0.013457	0.043471
1496	Clostridium difficile	0.314556	0.43382	0.335754	0.174094	0.576806	0.696643	0.509492	0.524283	0.06598	0.047626	0.049772	0.031271	0.059047	0.057887	0.062334	0.068359	0.063501	0.066736	0.051635	0.048656	0.008981	0.014666	0.013977	0.031864	0.026272	0.02335	0.069804	0.057421	0.053623	0.059429	0.05114	0.051699	0.009722	0.023624	0.021187	0.078399	0.120714	0.116781	0.084683	0.078857	0.072218	0.096258	0.07602	0.069984	0.019622	0.013743	0.01173	0.037792
272563	Clostridium difficile 630	0.301631	0.417453	0.310197	0.177243	0.581111	0.695767	0.502112	0.545456	0.053727	0.045801	0.044858	0.032213	0.05871	0.054216	0.06305	0.070455	0.063811	0.057035	0.051206	0.045727	0.012415	0.014377	0.012547	0.023926	0.025922	0.023994	0.07391	0.057992	0.054873	0.063462	0.049851	0.045239	0.01354	0.022889	0.019995	0.09895	0.125536	0.125746	0.091115	0.077613	0.07682	0.090992	0.079792	0.076574	0.026581	0.012504	0.013458	0.043395
431943	Clostridium kluyveri DSM 555	0.328662	0.424032	0.319949	0.242005	0.573878	0.688657	0.503027	0.52995	0.055698	0.049655	0.046432	0.035933	0.059666	0.055078	0.062129	0.06622	0.063779	0.053566	0.052156	0.046955	0.013247	0.014857	0.013566	0.026213	0.026625	0.023933	0.070213	0.057286	0.052938	0.063503	0.052831	0.046997	0.014548	0.024241	0.021228	0.099629	0.115573	0.116861	0.088714	0.079581	0.076736	0.090179	0.072734	0.071907	0.026051	0.015027	0.017192	0.043198
386415	Clostridium novyi NT	0.292596	0.414038	0.304859	0.158891	0.587498	0.70541	0.509829	0.547255	0.053962	0.04454	0.043644	0.033436	0.058958	0.054116	0.065887	0.072147	0.066323	0.055584	0.051034	0.046863	0.012595	0.01395	0.012147	0.022542	0.025633	0.023656	0.074154	0.059384	0.056646	0.063021	0.049463	0.045395	0.013694	0.022029	0.019571	0.100657	0.128911	0.128595	0.087483	0.075548	0.073749	0.09951	0.083951	0.080168	0.025734	0.01165	0.012247	0.042784
107819	Clostridium perfringens	0.306041	0.406513	0.32706	0.184549	0.589388	0.694815	0.551824	0.521526	0.06105	0.046422	0.041402	0.031384	0.060168	0.061204	0.071687	0.070341	0.073268	0.070984	0.051801	0.050186	0.009761	0.013844	0.015641	0.02483	0.025955	0.024026	0.06861	0.060762	0.054701	0.060162	0.051861	0.050977	0.016281	0.022127	0.022043	0.079234	0.123628	0.112397	0.070201	0.074588	0.065905	0.099758	0.082509	0.079861	0.022056	0.013191	0.01197	0.043018
195103	Clostridium perfringens ATCC 13124	0.29473	0.412079	0.307929	0.164182	0.583881	0.701753	0.508773	0.541119	0.054206	0.044837	0.043742	0.0331	0.058602	0.05423	0.06462	0.071615	0.066662	0.055432	0.050983	0.046724	0.011246	0.014188	0.012606	0.019639	0.025723	0.023417	0.081159	0.058422	0.055097	0.066416	0.04923	0.045304	0.012941	0.022448	0.019858	0.095328	0.128157	0.1278	0.093154	0.076781	0.074039	0.093315	0.082063	0.078609	0.02446	0.011809	0.012461	0.046317
289380	Clostridium perfringens SM101	0.292243	0.408662	0.305859	0.162207	0.583081	0.699608	0.507942	0.541693	0.053723	0.044492	0.043029	0.034074	0.058313	0.053888	0.064503	0.071919	0.066851	0.054434	0.050819	0.046199	0.011527	0.014237	0.012648	0.019769	0.025665	0.023446	0.080326	0.058036	0.054605	0.065247	0.048727	0.044418	0.013149	0.022473	0.019837	0.096927	0.129151	0.128888	0.09429	0.077118	0.074795	0.094905	0.082133	0.079014	0.024388	0.011509	0.012416	0.046363
195102	Clostridium perfringens str. 13	0.294737	0.412608	0.308037	0.163564	0.58423	0.702286	0.508008	0.542397	0.054466	0.044839	0.043915	0.03336	0.058651	0.054236	0.063967	0.071636	0.066357	0.055323	0.051	0.046612	0.011205	0.014166	0.012522	0.019688	0.02572	0.023421	0.081414	0.058527	0.055249	0.066601	0.049285	0.045345	0.012902	0.022412	0.01976	0.09568	0.128147	0.127978	0.093643	0.076657	0.074111	0.092997	0.082209	0.078653	0.024743	0.011818	0.012459	0.045915
212717	Clostridium tetani E88	0.290547	0.402861	0.301982	0.166798	0.588421	0.701917	0.508287	0.555059	0.05218	0.044256	0.041989	0.033085	0.058943	0.054143	0.065584	0.072498	0.066167	0.053795	0.050967	0.044639	0.011319	0.013887	0.012156	0.021517	0.025569	0.023649	0.076352	0.059539	0.055687	0.063059	0.04929	0.043404	0.013468	0.021888	0.018957	0.104373	0.129698	0.130541	0.09062	0.075265	0.075127	0.099675	0.08469	0.082542	0.025159	0.011435	0.013319	0.044144
203119	Clostridium thermocellum ATCC 27405	0.404196	0.473727	0.339717	0.399144	0.56716	0.684975	0.504429	0.512077	0.063875	0.061203	0.054629	0.043611	0.064209	0.057206	0.053938	0.055905	0.058582	0.057013	0.054942	0.052733	0.011696	0.015113	0.013862	0.025668	0.028255	0.025453	0.07619	0.058658	0.055344	0.066863	0.063757	0.055606	0.014262	0.026465	0.024252	0.084894	0.09048	0.093847	0.086827	0.080126	0.076612	0.080859	0.059685	0.061483	0.024532	0.02048	0.024109	0.042374
167879	Colwellia psychrerythraea 34H	0.389117	0.496701	0.367348	0.303302	0.521089	0.629158	0.478113	0.455997	0.081237	0.058096	0.059911	0.037577	0.057938	0.057712	0.05065	0.054384	0.052105	0.055499	0.051148	0.051422	0.010135	0.01805	0.017833	0.045099	0.027379	0.025406	0.059092	0.044949	0.043103	0.063692	0.052364	0.054886	0.021521	0.031154	0.03031	0.071583	0.095865	0.090091	0.103465	0.097238	0.088918	0.060508	0.047793	0.043676	0.023667	0.017497	0.01446	0.043643
285	Comamonas testosteroni	0.631861	0.64593	0.451728	0.797924	0.502423	0.607064	0.466138	0.434068	0.118902	0.100862	0.094564	0.061522	0.076828	0.07309	0.030306	0.028208	0.031088	0.052237	0.055156	0.056715	0.01233	0.016143	0.016579	0.042748	0.029873	0.028156	0.054929	0.044775	0.0435	0.085087	0.085713	0.082568	0.024865	0.0368	0.03671	0.04453	0.039331	0.041124	0.094112	0.096435	0.091967	0.03701	0.022899	0.023845	0.030454	0.020809	0.021791	0.036192
1717	Corynebacterium diphtheriae	0.542063	0.620373	0.443856	0.561959	0.497973	0.617901	0.443926	0.432091	0.110701	0.083329	0.094612	0.059674	0.068566	0.066678	0.030897	0.036151	0.032889	0.05858	0.053368	0.053746	0.00843	0.017947	0.016232	0.034838	0.028976	0.025287	0.05888	0.042508	0.040893	0.078908	0.069824	0.075531	0.024005	0.036379	0.033236	0.056137	0.056592	0.054928	0.094251	0.101421	0.092691	0.036818	0.028794	0.025024	0.022203	0.020915	0.017615	0.033569
152794	Corynebacterium efficiens	0.60317	0.639261	0.452107	0.71814	0.499608	0.615966	0.461736	0.421121	0.109737	0.095014	0.095823	0.069154	0.074098	0.070783	0.028761	0.030582	0.032541	0.059811	0.054535	0.057665	0.00785	0.016842	0.016741	0.038264	0.029584	0.026154	0.063688	0.043742	0.04195	0.08193	0.080027	0.0822	0.023931	0.036883	0.035952	0.050531	0.044463	0.045712	0.089335	0.09861	0.089605	0.038168	0.024529	0.023673	0.021452	0.020967	0.019818	0.032098
1718	Corynebacterium glutamicum	0.554275	0.626271	0.439007	0.597546	0.497689	0.625966	0.451129	0.415972	0.114697	0.085577	0.094462	0.059834	0.069622	0.065665	0.03236	0.034967	0.034578	0.061616	0.053572	0.057944	0.006536	0.017777	0.016169	0.034033	0.029091	0.02466	0.065956	0.042618	0.04127	0.079018	0.071643	0.07764	0.0221	0.036568	0.034623	0.056613	0.054033	0.054129	0.09271	0.101111	0.090032	0.037635	0.027817	0.024628	0.021117	0.020963	0.017905	0.035138
196627	Corynebacterium glutamicum ATCC 13032	0.549027	0.617617	0.438316	0.591147	0.493949	0.622241	0.439974	0.419633	0.107707	0.084427	0.094335	0.055754	0.068885	0.064248	0.032843	0.035224	0.034126	0.059584	0.05311	0.055119	0.006428	0.018057	0.016167	0.033747	0.028897	0.024195	0.063817	0.04158	0.039853	0.080502	0.069848	0.074113	0.02092	0.03691	0.033462	0.05785	0.055198	0.056278	0.096971	0.102707	0.092457	0.034842	0.027577	0.024674	0.02225	0.02071	0.018566	0.036268
340322	Corynebacterium glutamicum R	0.553031	0.619543	0.440745	0.598805	0.492957	0.623267	0.43698	0.418624	0.108758	0.085121	0.09582	0.055669	0.06917	0.064071	0.032098	0.034781	0.033691	0.058906	0.053086	0.054862	0.006469	0.018048	0.016049	0.032938	0.028898	0.023878	0.06342	0.041385	0.039504	0.081882	0.070201	0.074369	0.020684	0.037069	0.033162	0.058362	0.054384	0.055948	0.09741	0.102945	0.092385	0.034212	0.027115	0.024259	0.022271	0.020668	0.018716	0.036107
38289	Corynebacterium jeikeium	0.566363	0.609033	0.470428	0.619628	0.510276	0.601606	0.47436	0.454863	0.105292	0.088397	0.090601	0.085195	0.07156	0.078019	0.028507	0.03458	0.03221	0.054284	0.054978	0.050175	0.012178	0.016912	0.018948	0.036918	0.029639	0.027725	0.056196	0.046148	0.041866	0.068975	0.077006	0.081762	0.02676	0.03531	0.033227	0.048768	0.051261	0.04702	0.08869	0.095955	0.087263	0.04298	0.029026	0.026876	0.020643	0.021755	0.018453	0.028726
306537	Corynebacterium jeikeium K411	0.623215	0.652849	0.452101	0.764695	0.508929	0.624938	0.460081	0.441767	0.114378	0.099436	0.099589	0.06248	0.076401	0.070867	0.031196	0.029285	0.030529	0.060456	0.055679	0.057412	0.007244	0.015987	0.015118	0.035717	0.030041	0.027267	0.065808	0.046469	0.045434	0.085269	0.086256	0.084863	0.02107	0.035995	0.034456	0.04769	0.040621	0.042497	0.092181	0.094342	0.08945	0.038021	0.024441	0.024159	0.021746	0.021315	0.02168	0.031746
777	Coxiella burnetii	0.427497	0.518213	0.365592	0.398684	0.530723	0.624969	0.486382	0.480818	0.083666	0.064459	0.060814	0.043094	0.061985	0.060302	0.047172	0.050623	0.048237	0.048613	0.05325	0.051884	0.009934	0.01726	0.016681	0.047104	0.028305	0.028834	0.064923	0.048744	0.04805	0.064495	0.059888	0.057589	0.02104	0.030921	0.031134	0.071411	0.084419	0.079304	0.095019	0.09271	0.091634	0.07479	0.04634	0.044673	0.020207	0.019946	0.018808	0.040639
382253	Coxiella burnetii Dugway 7E9-12	0.426964	0.508661	0.372654	0.399578	0.512521	0.591512	0.473271	0.472781	0.078629	0.063903	0.059059	0.052251	0.060102	0.060879	0.043812	0.049261	0.045494	0.045745	0.051737	0.047098	0.011308	0.018356	0.018662	0.042128	0.027852	0.029167	0.062013	0.043844	0.042235	0.061586	0.056064	0.053065	0.023891	0.032866	0.032525	0.073215	0.08475	0.077895	0.110848	0.099436	0.100015	0.06394	0.041746	0.040796	0.021366	0.018982	0.018143	0.046423
227377	Coxiella burnetii RSA 493	0.429842	0.511131	0.373431	0.404963	0.51321	0.59183	0.473608	0.474192	0.079124	0.064393	0.059463	0.053454	0.060405	0.061163	0.04307	0.048992	0.045145	0.045654	0.051888	0.0472	0.011403	0.018295	0.018556	0.042129	0.027921	0.029357	0.062034	0.044101	0.042567	0.062041	0.056617	0.0535	0.023858	0.032852	0.032553	0.073092	0.083939	0.077101	0.110974	0.099104	0.100018	0.063885	0.04164	0.040713	0.02147	0.019141	0.018325	0.045701
43989	Cyanothece sp. ATCC 51142	0.41757	0.514534	0.389808	0.348368	0.509681	0.617828	0.477218	0.433997	0.076261	0.062299	0.064782	0.044596	0.059049	0.060795	0.042662	0.05009	0.049434	0.050196	0.051186	0.052394	0.013745	0.018584	0.019535	0.040676	0.027604	0.024851	0.068065	0.042856	0.040175	0.074836	0.05417	0.059136	0.019956	0.032969	0.03241	0.070101	0.087424	0.081213	0.10421	0.100732	0.088413	0.055541	0.041939	0.037905	0.023876	0.018416	0.014466	0.037418
269798	Cytophaga hutchinsonii ATCC 33406	0.396988	0.467657	0.364122	0.359185	0.530511	0.635014	0.471337	0.485182	0.072561	0.059541	0.057166	0.033569	0.059576	0.057443	0.055547	0.054218	0.05216	0.050712	0.052177	0.045822	0.01044	0.017441	0.017167	0.034613	0.027739	0.024821	0.056462	0.047719	0.043184	0.064302	0.055281	0.050967	0.018652	0.03033	0.026337	0.078666	0.093415	0.093835	0.091222	0.093589	0.08907	0.06992	0.049586	0.049157	0.021924	0.018389	0.019804	0.049068
159087	Dechloromonas aromatica RCB	0.599844	0.637582	0.436885	0.725066	0.496115	0.604279	0.456562	0.427504	0.11465	0.094187	0.091472	0.063215	0.073588	0.069001	0.03094	0.030685	0.032234	0.052967	0.054148	0.056708	0.010284	0.017082	0.016377	0.037663	0.029428	0.027731	0.05986	0.042787	0.042346	0.079862	0.078459	0.076849	0.02194	0.037242	0.037136	0.053466	0.045164	0.046245	0.108331	0.100055	0.095972	0.040999	0.024247	0.024071	0.024662	0.020781	0.020774	0.037635
243164	Dehalococcoides ethenogenes 195	0.497346	0.562584	0.398138	0.531315	0.519975	0.631921	0.473115	0.454889	0.087368	0.076087	0.074576	0.050506	0.066548	0.06269	0.038795	0.042116	0.042905	0.050929	0.054385	0.055182	0.013563	0.01729	0.016532	0.032959	0.029134	0.026822	0.065048	0.047569	0.046049	0.076362	0.06834	0.066965	0.018041	0.033308	0.032142	0.071531	0.066284	0.066469	0.102982	0.09464	0.088891	0.058461	0.036838	0.035804	0.025503	0.021621	0.021185	0.037979
216389	Dehalococcoides sp. BAV1	0.480518	0.557135	0.394303	0.490116	0.520232	0.631413	0.472555	0.456726	0.084408	0.073144	0.073161	0.050544	0.065201	0.06206	0.03993	0.043929	0.043482	0.049985	0.053973	0.054702	0.013215	0.017452	0.016524	0.033158	0.028908	0.026845	0.065169	0.04726	0.045987	0.075998	0.06575	0.065548	0.018552	0.033014	0.031932	0.072563	0.070414	0.069337	0.104071	0.09506	0.089422	0.059029	0.038465	0.036555	0.025691	0.021246	0.019997	0.038257
255470	Dehalococcoides sp. CBDB1	0.479713	0.556086	0.394314	0.488737	0.51891	0.630056	0.470975	0.455699	0.084204	0.072964	0.073087	0.049948	0.065016	0.061875	0.039663	0.043923	0.043427	0.049922	0.053838	0.054401	0.013601	0.017537	0.0166	0.033244	0.028862	0.026743	0.064823	0.046879	0.045545	0.075725	0.065316	0.065067	0.018762	0.033147	0.031942	0.073127	0.070641	0.069659	0.104368	0.095575	0.089897	0.058652	0.038245	0.036358	0.025784	0.02115	0.01996	0.038725
319795	Deinococcus geothermalis DSM 11300	0.669655	0.707445	0.479381	0.822139	0.501677	0.589951	0.451584	0.463496	0.125218	0.108591	0.109724	0.078452	0.080217	0.080116	0.024212	0.024995	0.02177	0.04798	0.05542	0.052643	0.005996	0.015367	0.013933	0.037931	0.030029	0.031611	0.057643	0.044846	0.045479	0.089763	0.092063	0.09035	0.021487	0.037109	0.03659	0.034053	0.033272	0.0305	0.121266	0.095166	0.0987	0.024115	0.020226	0.018807	0.016152	0.020066	0.018778	0.031538
243230	Deinococcus radiodurans R1	0.673923	0.700491	0.478887	0.84239	0.501508	0.591274	0.459358	0.453894	0.121773	0.109476	0.107235	0.073872	0.0806	0.080665	0.024124	0.024639	0.02315	0.050533	0.055433	0.054144	0.006749	0.015278	0.014706	0.041234	0.030039	0.031108	0.057283	0.044824	0.045002	0.091853	0.092765	0.091112	0.020918	0.037148	0.037428	0.032845	0.032631	0.030816	0.116782	0.095048	0.096318	0.02734	0.019923	0.019241	0.017698	0.01996	0.019077	0.031599
80866	Delftia acidovorans	0.640973	0.65812	0.461361	0.803439	0.505267	0.592922	0.461183	0.461696	0.127968	0.102853	0.097003	0.073785	0.077785	0.076916	0.025542	0.027562	0.027106	0.051539	0.055524	0.05218	0.011133	0.015815	0.01594	0.042538	0.030023	0.030726	0.056533	0.045623	0.044754	0.076114	0.088194	0.083026	0.025799	0.036539	0.035825	0.043801	0.03772	0.037008	0.101696	0.095006	0.096403	0.036399	0.022647	0.023249	0.025286	0.020835	0.021823	0.035116
138119	Desulfitobacterium hafniense Y51	0.485755	0.549509	0.38131	0.526446	0.522596	0.627831	0.47912	0.460836	0.081873	0.074126	0.068522	0.048221	0.065837	0.061175	0.037687	0.043527	0.045203	0.04835	0.054311	0.055139	0.011948	0.017261	0.016515	0.039214	0.029042	0.027937	0.070816	0.048035	0.047128	0.07657	0.067131	0.063029	0.019332	0.032836	0.032685	0.07011	0.06906	0.069034	0.105016	0.094026	0.090805	0.058485	0.038497	0.038636	0.026156	0.021511	0.022113	0.040658
177439	Desulfotalea psychrophila LSv54	0.475879	0.553019	0.393151	0.481467	0.507889	0.627913	0.47073	0.425025	0.085297	0.071944	0.072256	0.050127	0.063708	0.060158	0.037805	0.043538	0.046099	0.05075	0.052767	0.057035	0.013852	0.018214	0.017698	0.037231	0.028488	0.024983	0.063358	0.043845	0.042161	0.075182	0.062203	0.064265	0.019859	0.034286	0.033798	0.07137	0.071777	0.071699	0.104416	0.099791	0.088795	0.056992	0.036176	0.034077	0.024921	0.020421	0.018447	0.043075
349161	Desulfotomaculum reducens MI-1	0.433458	0.525078	0.36738	0.407916	0.536656	0.645293	0.480465	0.484211	0.077176	0.065567	0.064671	0.046904	0.063057	0.059069	0.043112	0.050358	0.048046	0.04821	0.053901	0.05312	0.011599	0.016859	0.015337	0.03991	0.028518	0.027412	0.068722	0.050593	0.049868	0.074424	0.062063	0.059808	0.018401	0.030383	0.029199	0.074063	0.082626	0.08083	0.102019	0.090373	0.088023	0.066376	0.047268	0.045104	0.026155	0.020512	0.019895	0.038753
207559	Desulfovibrio desulfuricans G20	0.582135	0.638797	0.443585	0.664023	0.510828	0.603204	0.462704	0.466575	0.108544	0.091436	0.091837	0.070569	0.07295	0.07289	0.028115	0.033121	0.029922	0.052796	0.055291	0.052918	0.015416	0.016627	0.015692	0.036229	0.029797	0.030448	0.060398	0.04652	0.046286	0.080118	0.079793	0.079087	0.023807	0.035415	0.03481	0.047833	0.048121	0.044956	0.102768	0.095183	0.09577	0.037467	0.027867	0.026172	0.028496	0.021767	0.020181	0.038028
884	Desulfovibrio vulgaris	0.657939	0.660097	0.455439	0.858282	0.501946	0.612068	0.46538	0.42839	0.115767	0.106167	0.098375	0.070281	0.079161	0.073165	0.025893	0.025974	0.030138	0.059646	0.055357	0.058528	0.016472	0.015616	0.015975	0.030632	0.02999	0.027801	0.060744	0.044846	0.043863	0.085135	0.090085	0.085634	0.023812	0.037019	0.037095	0.045486	0.03508	0.038299	0.089874	0.095555	0.090997	0.043579	0.021042	0.022586	0.026587	0.020329	0.02227	0.036239
391774	Desulfovibrio vulgaris subsp. vulgaris DP4	0.636509	0.665038	0.460149	0.784342	0.491312	0.602636	0.452686	0.418614	0.114169	0.101197	0.100934	0.075535	0.076682	0.072649	0.024189	0.027254	0.02868	0.057595	0.054105	0.056943	0.014426	0.016591	0.016119	0.029406	0.029477	0.027035	0.059521	0.041883	0.041	0.086084	0.083025	0.083483	0.024413	0.038079	0.037547	0.044615	0.038858	0.04006	0.104673	0.100441	0.094544	0.031079	0.021097	0.020651	0.027239	0.020076	0.019583	0.036115
882	Desulfovibrio vulgaris subsp. vulgaris str. Hildenborough	0.636451	0.664135	0.461902	0.783315	0.491923	0.602105	0.45342	0.420244	0.114325	0.10122	0.100956	0.075928	0.076708	0.073143	0.024004	0.02729	0.028605	0.057253	0.054166	0.056563	0.014698	0.016563	0.016227	0.029451	0.029502	0.027095	0.059049	0.04204	0.041001	0.086196	0.083205	0.083749	0.024516	0.038011	0.037379	0.044196	0.038852	0.039898	0.103894	0.100212	0.094239	0.031423	0.021181	0.020735	0.027164	0.020114	0.019579	0.035901
246195	Dichelobacter nodosus VCS1703A	0.451129	0.537936	0.388226	0.427225	0.516061	0.599092	0.474334	0.474756	0.100412	0.068002	0.065769	0.054933	0.06242	0.063915	0.038731	0.046836	0.042192	0.05347	0.052788	0.04912	0.011281	0.017965	0.017917	0.049526	0.028353	0.029711	0.061202	0.045412	0.044399	0.063568	0.06033	0.059346	0.025862	0.032958	0.032871	0.067622	0.078091	0.070966	0.104492	0.097464	0.097637	0.050527	0.040292	0.038137	0.024121	0.020117	0.018056	0.042158
67780	Edwardsiella ictaluri	0.545685	0.597708	0.423631	0.615714	0.512867	0.591786	0.467083	0.479732	0.095685	0.084615	0.079855	0.059911	0.069988	0.070878	0.038839	0.036737	0.033345	0.050714	0.054832	0.049542	0.011458	0.017081	0.016906	0.047798	0.029512	0.031512	0.050298	0.046535	0.045682	0.073839	0.074316	0.06999	0.022857	0.034774	0.034174	0.058601	0.055487	0.051525	0.116964	0.095707	0.099143	0.037381	0.031178	0.030747	0.02497	0.02184	0.021599	0.034583
636	Edwardsiella tarda	0.596968	0.625693	0.435445	0.729766	0.50973	0.597205	0.470466	0.461517	0.108344	0.094271	0.086161	0.05883	0.07416	0.072765	0.038666	0.031688	0.031971	0.05415	0.055413	0.053443	0.009489	0.016431	0.016632	0.054366	0.029883	0.030894	0.047767	0.046405	0.045804	0.07591	0.081982	0.07655	0.020379	0.035684	0.036046	0.054862	0.045328	0.04432	0.113411	0.095046	0.096145	0.038106	0.026537	0.027402	0.024045	0.021625	0.022507	0.030838
944	Ehrlichia canis	0.334124	0.434079	0.356041	0.212252	0.521409	0.638451	0.486612	0.439163	0.062955	0.049819	0.050657	0.022157	0.053622	0.054682	0.072827	0.061192	0.063498	0.056728	0.04898	0.048705	0.01576	0.018166	0.019881	0.025801	0.026213	0.021597	0.053508	0.043103	0.038138	0.066345	0.044949	0.048015	0.027877	0.029787	0.027581	0.07664	0.113792	0.108316	0.076428	0.098363	0.081591	0.061515	0.053849	0.049722	0.021564	0.013714	0.011134	0.05766
269484	Ehrlichia canis str. Jake	0.310465	0.414665	0.326465	0.190265	0.547418	0.652477	0.487701	0.502075	0.054424	0.046836	0.04525	0.034683	0.054928	0.053474	0.065813	0.066674	0.062467	0.05529	0.049752	0.044253	0.016769	0.016547	0.016127	0.033062	0.026083	0.023766	0.056105	0.04887	0.044622	0.054948	0.045858	0.043078	0.02095	0.026554	0.02357	0.096042	0.122499	0.119192	0.09581	0.089461	0.084964	0.074429	0.065492	0.062987	0.023561	0.012486	0.012589	0.044739
945	Ehrlichia chaffeensis	0.342279	0.460391	0.359245	0.207201	0.531999	0.62482	0.499676	0.471502	0.052756	0.051214	0.051704	0.024979	0.055489	0.059542	0.062551	0.061136	0.05705	0.056515	0.050126	0.048675	0.014515	0.017507	0.019206	0.035546	0.026618	0.026075	0.069819	0.046133	0.043426	0.071156	0.047773	0.051637	0.025814	0.028922	0.029227	0.067522	0.111102	0.097528	0.076481	0.094344	0.085976	0.053215	0.056266	0.050898	0.020593	0.014756	0.01056	0.057894
205920	Ehrlichia chaffeensis str. Arkansas	0.314842	0.416469	0.326457	0.2016	0.544413	0.647416	0.484644	0.50118	0.053699	0.047422	0.045363	0.035327	0.054884	0.053189	0.064959	0.065825	0.061515	0.05431	0.049763	0.043903	0.016681	0.016739	0.016237	0.033256	0.026158	0.024023	0.054985	0.048264	0.044111	0.055056	0.045996	0.042659	0.02225	0.02697	0.02391	0.097498	0.120877	0.117886	0.095839	0.09045	0.086763	0.072357	0.063842	0.061806	0.023909	0.012812	0.01325	0.045403
779	Ehrlichia ruminantium	0.326031	0.420551	0.358466	0.199075	0.537144	0.647381	0.483105	0.480945	0.062766	0.048927	0.050446	0.030033	0.054848	0.056925	0.073684	0.0637	0.060346	0.048278	0.049781	0.043798	0.013056	0.017197	0.018366	0.026769	0.026328	0.022105	0.048724	0.046823	0.040582	0.069716	0.046384	0.047149	0.023411	0.027992	0.023856	0.085261	0.116802	0.112483	0.081551	0.092834	0.081762	0.067814	0.059914	0.055915	0.02489	0.01359	0.01191	0.053091
302409	Ehrlichia ruminantium str. Gardel	0.306253	0.410048	0.325018	0.183691	0.542645	0.645768	0.484408	0.497759	0.051024	0.046184	0.044374	0.034735	0.054012	0.052725	0.066171	0.066822	0.062562	0.054225	0.049241	0.043484	0.016597	0.016844	0.016525	0.033134	0.025923	0.02364	0.054005	0.047403	0.043096	0.053528	0.044546	0.04169	0.022626	0.026928	0.023853	0.100616	0.124034	0.120461	0.09642	0.091266	0.086751	0.072413	0.064328	0.062003	0.023382	0.011937	0.012123	0.044411
254945	Ehrlichia ruminantium str. Welgevonden	0.306813	0.411253	0.325716	0.18347	0.543234	0.646711	0.48457	0.498421	0.051377	0.04627	0.044651	0.034793	0.054128	0.052884	0.065972	0.0668	0.062399	0.054311	0.049306	0.043587	0.016417	0.016807	0.016466	0.033197	0.025944	0.023661	0.054422	0.047584	0.043313	0.053839	0.044712	0.041977	0.022565	0.026883	0.023811	0.100597	0.12383	0.120227	0.096069	0.091042	0.086526	0.072443	0.064466	0.062006	0.023361	0.012009	0.012101	0.044114
550	Enterobacter cloacae	0.552597	0.607397	0.433197	0.617198	0.513089	0.602239	0.462519	0.474511	0.10488	0.085913	0.085171	0.057857	0.070588	0.070887	0.035121	0.036073	0.032572	0.05126	0.054985	0.050393	0.010137	0.016968	0.016442	0.042145	0.02959	0.030054	0.055879	0.046709	0.045504	0.074827	0.075509	0.073292	0.022893	0.034833	0.033283	0.051777	0.05402	0.050935	0.102149	0.095387	0.096177	0.043179	0.030644	0.029412	0.0264	0.02189	0.021095	0.035458
399742	Enterobacter sp. 638	0.5419	0.601654	0.412515	0.61153	0.51266	0.603871	0.464817	0.469293	0.097406	0.083905	0.080211	0.055553	0.069654	0.067344	0.038252	0.037098	0.034861	0.052891	0.054738	0.052653	0.010284	0.017146	0.016057	0.04388	0.029465	0.030543	0.056273	0.046415	0.04656	0.074735	0.073645	0.069665	0.022572	0.034749	0.03454	0.057642	0.056303	0.053926	0.107018	0.095913	0.098218	0.043089	0.031457	0.030827	0.02791	0.021802	0.021705	0.038803
1351	Enterococcus faecalis	0.371174	0.470897	0.337673	0.304953	0.554103	0.650077	0.496136	0.516096	0.061996	0.055886	0.052084	0.037583	0.060286	0.057345	0.05443	0.059221	0.054694	0.052693	0.052852	0.048677	0.006744	0.016062	0.01501	0.039784	0.027539	0.027945	0.075544	0.0534	0.051915	0.060868	0.05588	0.051285	0.015941	0.027256	0.026202	0.074037	0.10128	0.096721	0.095296	0.085661	0.086878	0.081479	0.059835	0.058332	0.021612	0.01779	0.018066	0.044983
226185	Enterococcus faecalis V583	0.380396	0.489321	0.347627	0.304242	0.54268	0.638705	0.481392	0.507942	0.073312	0.057161	0.056344	0.037618	0.05965	0.05731	0.047095	0.057205	0.050403	0.049288	0.052448	0.048295	0.006642	0.016753	0.015193	0.045252	0.027611	0.028201	0.074654	0.050498	0.049854	0.064836	0.05514	0.052301	0.017072	0.028677	0.027319	0.072376	0.098465	0.093299	0.098256	0.089569	0.09152	0.070867	0.055078	0.05203	0.025331	0.017933	0.017054	0.046008
1352	Enterococcus faecium	0.377715	0.469844	0.333372	0.329929	0.556209	0.643015	0.511257	0.514355	0.056551	0.05692	0.049225	0.043802	0.061017	0.058472	0.052431	0.058536	0.056424	0.053523	0.05325	0.050005	0.009791	0.015909	0.015665	0.038725	0.02769	0.029403	0.076306	0.054282	0.052962	0.059387	0.057291	0.051492	0.01798	0.027163	0.027762	0.076427	0.099111	0.09222	0.095544	0.08474	0.086363	0.082265	0.059671	0.05976	0.024456	0.018331	0.018848	0.0428
552	Erwinia amylovora	0.522672	0.577816	0.420347	0.569852	0.523404	0.611099	0.485504	0.473609	0.094166	0.080741	0.076364	0.057639	0.068897	0.070796	0.042586	0.039695	0.038219	0.052267	0.055275	0.052308	0.011569	0.016796	0.017638	0.044594	0.02954	0.029951	0.056575	0.049055	0.047063	0.074701	0.073307	0.072061	0.021525	0.033286	0.033289	0.053846	0.060276	0.056176	0.096037	0.092562	0.090207	0.050636	0.035228	0.034387	0.028854	0.022245	0.020766	0.038483
79967	Erwinia pyrifoliae	0.544972	0.601796	0.423456	0.609663	0.522547	0.597459	0.487278	0.482903	0.09414	0.084824	0.078064	0.059677	0.07065	0.073692	0.039912	0.037381	0.034562	0.052769	0.055673	0.052232	0.010055	0.016551	0.017103	0.054419	0.029771	0.032865	0.052846	0.049229	0.048778	0.078942	0.076807	0.07419	0.025252	0.033667	0.035192	0.052807	0.055376	0.049623	0.110412	0.092135	0.094492	0.045093	0.033055	0.032276	0.027517	0.022412	0.020705	0.033503
314225	Erythrobacter litoralis HTCC2594	0.635474	0.663389	0.458967	0.784067	0.509051	0.624992	0.465254	0.436906	0.123011	0.101918	0.101759	0.069046	0.077483	0.07275	0.026292	0.028216	0.029819	0.063462	0.055826	0.058768	0.008123	0.015739	0.015178	0.032205	0.030118	0.02736	0.066068	0.046616	0.045598	0.087949	0.088442	0.088535	0.019142	0.036069	0.035262	0.05086	0.038521	0.040015	0.096432	0.093814	0.087931	0.033312	0.023561	0.023137	0.024344	0.021146	0.02085	0.036958
563	Escherichia blattae	0.593558	0.64028	0.439864	0.70053	0.517486	0.617095	0.473411	0.461952	0.109342	0.093923	0.091519	0.063654	0.074341	0.072406	0.034569	0.03241	0.031672	0.056014	0.056071	0.056374	0.012519	0.01608	0.015432	0.043911	0.030088	0.030032	0.059228	0.048529	0.048401	0.079992	0.083701	0.082277	0.021218	0.034764	0.03498	0.054917	0.045734	0.044287	0.10261	0.092287	0.091082	0.03612	0.028051	0.027192	0.026589	0.022111	0.021189	0.028707
37762	Escherichia coli	0.47413	0.540174	0.406346	0.47587	0.524076	0.618093	0.480186	0.47395	0.08491	0.072147	0.070523	0.053953	0.065035	0.066536	0.049758	0.044887	0.04262	0.051782	0.054123	0.050068	0.011382	0.017288	0.018025	0.041301	0.02891	0.027872	0.054623	0.048169	0.045109	0.070471	0.065643	0.065147	0.019819	0.032484	0.030936	0.062518	0.071953	0.067925	0.097644	0.09383	0.089345	0.052684	0.03995	0.038399	0.023831	0.021289	0.019781	0.038446
362663	Escherichia coli 536	0.51639	0.58871	0.407779	0.552681	0.513564	0.60087	0.46862	0.471202	0.094469	0.079277	0.07665	0.055339	0.067583	0.067154	0.039528	0.039717	0.036268	0.051229	0.054276	0.051913	0.01172	0.017434	0.016588	0.044633	0.0292	0.030727	0.057033	0.0462	0.046259	0.073312	0.069782	0.067597	0.022968	0.034304	0.034483	0.060056	0.061949	0.057518	0.107085	0.09642	0.098286	0.043818	0.033807	0.032318	0.027597	0.02158	0.020253	0.039018
405955	Escherichia coli APEC O1	0.515389	0.585978	0.409739	0.55045	0.515079	0.602952	0.470837	0.471448	0.093918	0.07915	0.076606	0.056479	0.067623	0.06759	0.040131	0.039918	0.03667	0.05154	0.054388	0.0519	0.011999	0.01736	0.016762	0.044252	0.029231	0.030484	0.057217	0.046594	0.046293	0.072826	0.070003	0.068162	0.022535	0.034121	0.034176	0.059643	0.062145	0.057738	0.104409	0.095887	0.096877	0.044755	0.034197	0.032708	0.027542	0.021654	0.020234	0.039072
199310	Escherichia coli CFT073	0.515202	0.584735	0.408685	0.552185	0.513673	0.599986	0.470493	0.470539	0.093326	0.079067	0.075921	0.056486	0.067493	0.067518	0.040102	0.039845	0.036701	0.050846	0.054259	0.051678	0.012472	0.017442	0.016911	0.044741	0.029188	0.03062	0.056097	0.046206	0.045927	0.072797	0.06962	0.067459	0.023463	0.034275	0.034454	0.059638	0.062219	0.057742	0.105792	0.096417	0.097709	0.044024	0.033932	0.032616	0.027139	0.021569	0.020269	0.040232
316435	Escherichia coli Nissle 1917	0.49537	0.555604	0.42338	0.507125	0.521811	0.605657	0.487751	0.472026	0.082824	0.075794	0.07298	0.05717	0.066547	0.07148	0.046586	0.042447	0.039967	0.049919	0.054492	0.049968	0.01276	0.017205	0.019107	0.042685	0.029154	0.029087	0.049333	0.048035	0.044673	0.080044	0.068471	0.06949	0.023997	0.033073	0.032534	0.05856	0.06672	0.06047	0.099905	0.094021	0.089149	0.044778	0.037417	0.035731	0.025252	0.021685	0.01903	0.037293
364106	Escherichia coli UTI89	0.516528	0.58665	0.409561	0.553373	0.51395	0.601043	0.469707	0.471101	0.094172	0.079316	0.076581	0.056491	0.067626	0.06754	0.039877	0.039728	0.036442	0.051089	0.054314	0.05172	0.012257	0.01741	0.016779	0.044751	0.029213	0.030579	0.056456	0.046308	0.046068	0.072819	0.0699	0.067831	0.023019	0.034263	0.034331	0.059664	0.061909	0.057509	0.105492	0.096271	0.097607	0.043918	0.033872	0.032459	0.027332	0.021604	0.020279	0.039535
316407	Escherichia coli W3110	0.520533	0.592457	0.407111	0.562031	0.513771	0.602	0.469161	0.47015	0.095163	0.080033	0.077078	0.055475	0.067946	0.067069	0.039253	0.039308	0.036159	0.051536	0.054387	0.052566	0.011562	0.01737	0.016415	0.044568	0.029256	0.030837	0.057804	0.046335	0.046643	0.073562	0.070493	0.068122	0.022804	0.03434	0.034753	0.059913	0.061	0.056812	0.106802	0.096208	0.098213	0.044081	0.033489	0.032085	0.027906	0.02165	0.020403	0.038873
381764	Fervidobacterium nodosum Rt17-B1	0.352921	0.450768	0.317656	0.290338	0.561073	0.673848	0.486471	0.5229	0.055653	0.053175	0.049549	0.039395	0.059787	0.052624	0.051033	0.062086	0.058612	0.050016	0.052523	0.048104	0.00663	0.015658	0.013207	0.024641	0.027181	0.025518	0.078259	0.054652	0.052722	0.063595	0.054346	0.046938	0.014383	0.026123	0.023283	0.091995	0.107272	0.109996	0.094094	0.083595	0.084338	0.086251	0.064603	0.064239	0.02202	0.016689	0.019688	0.05158
376686	Flavobacterium johnsoniae UW101	0.350385	0.441912	0.337805	0.271439	0.542951	0.651168	0.492694	0.484993	0.064774	0.052591	0.049313	0.031549	0.057403	0.054991	0.065477	0.061031	0.061062	0.054377	0.051248	0.048351	0.007802	0.016812	0.016687	0.034412	0.026972	0.024392	0.063917	0.049398	0.045533	0.062135	0.050775	0.047893	0.016204	0.027982	0.025902	0.079405	0.108341	0.106011	0.090777	0.09019	0.083504	0.081477	0.058829	0.057504	0.020349	0.015806	0.016072	0.053074
376619	Francisella tularensis subsp. holarctica LVS	0.329412	0.442422	0.329432	0.216381	0.536296	0.652418	0.482958	0.473511	0.068917	0.049403	0.049165	0.033472	0.055005	0.051872	0.058338	0.063182	0.062026	0.055779	0.049873	0.049216	0.011389	0.017249	0.016234	0.03704	0.026394	0.023582	0.055332	0.046741	0.044263	0.056953	0.04671	0.045924	0.017762	0.028163	0.02622	0.093388	0.115599	0.113202	0.096334	0.093068	0.085134	0.079676	0.059214	0.055784	0.02255	0.013853	0.012923	0.050009
393011	Francisella tularensis subsp. holarctica OSU18	0.33057	0.445453	0.328684	0.217572	0.537059	0.654164	0.483327	0.473685	0.069209	0.049583	0.049486	0.0333	0.055186	0.051772	0.058214	0.063098	0.06195	0.055791	0.049978	0.049762	0.011153	0.017201	0.016035	0.037324	0.026434	0.023677	0.056263	0.046991	0.044786	0.057295	0.046993	0.046292	0.01731	0.028114	0.026308	0.093036	0.115195	0.112858	0.096861	0.092767	0.084943	0.080458	0.059327	0.055755	0.022603	0.013978	0.012968	0.049153
401614	Francisella tularensis subsp. novicida U112	0.330981	0.444956	0.3297	0.218288	0.536076	0.653178	0.481596	0.473456	0.070155	0.049627	0.049675	0.032441	0.0551	0.051758	0.059314	0.062958	0.061623	0.05546	0.049927	0.049401	0.010973	0.017262	0.016094	0.037691	0.026428	0.023586	0.054773	0.046749	0.04442	0.057752	0.04689	0.046148	0.017165	0.028225	0.026231	0.093005	0.115045	0.112959	0.097717	0.093113	0.085295	0.079324	0.058949	0.05541	0.022214	0.013978	0.01302	0.049474
119856	Francisella tularensis subsp. tularensis	0.342927	0.475889	0.3432	0.209691	0.546557	0.668482	0.492227	0.478964	0.072434	0.05153	0.055439	0.030859	0.057271	0.055	0.057151	0.062292	0.059017	0.062011	0.051171	0.053587	0.010833	0.016595	0.015294	0.04383	0.026848	0.024429	0.052935	0.050081	0.04926	0.070502	0.050317	0.053741	0.014112	0.027432	0.026575	0.080398	0.11088	0.105111	0.095681	0.089058	0.08037	0.078144	0.060965	0.054252	0.025296	0.015347	0.011735	0.039291
393115	Francisella tularensis subsp. tularensis FSC198	0.330251	0.444694	0.328659	0.2174	0.536857	0.653203	0.483362	0.474007	0.069222	0.049534	0.049322	0.033244	0.055137	0.051813	0.058251	0.063122	0.061912	0.056041	0.04995	0.04958	0.011109	0.017214	0.016092	0.0375	0.026423	0.023721	0.055926	0.046924	0.04468	0.057125	0.046916	0.046145	0.017672	0.028127	0.026323	0.093075	0.115306	0.112844	0.096931	0.092847	0.08515	0.079898	0.059299	0.055793	0.022462	0.013944	0.012964	0.04934
177416	Francisella tularensis subsp. tularensis SCHU S4	0.330244	0.444697	0.32866	0.217376	0.536878	0.653262	0.483328	0.474044	0.069251	0.049533	0.04933	0.033244	0.055139	0.05181	0.058287	0.063125	0.061909	0.056045	0.049951	0.049577	0.011095	0.017213	0.016087	0.037504	0.026423	0.023717	0.05593	0.04693	0.044684	0.057112	0.046919	0.046147	0.017669	0.028125	0.026315	0.093137	0.115309	0.112861	0.09693	0.092839	0.085144	0.079878	0.059307	0.055798	0.022461	0.013944	0.012966	0.049323
418136	Francisella tularensis subsp. tularensis WY96-3418	0.330415	0.44489	0.329261	0.217093	0.536816	0.653795	0.483162	0.473489	0.069401	0.049557	0.049498	0.032984	0.055145	0.051841	0.058407	0.063097	0.061926	0.055766	0.049954	0.04963	0.011125	0.017217	0.016097	0.037288	0.026426	0.023634	0.056004	0.04692	0.044632	0.057464	0.046932	0.046273	0.017318	0.028135	0.026281	0.092975	0.115248	0.112881	0.096625	0.092858	0.084939	0.080147	0.059265	0.05569	0.022374	0.013956	0.012933	0.049623
326424	Frankia alni ACN14a	0.731518	0.743782	0.538779	0.911992	0.487933	0.597324	0.42857	0.437906	0.147529	0.121014	0.136782	0.089136	0.08564	0.084632	0.01504	0.019649	0.017004	0.061699	0.054297	0.049362	0.007657	0.014422	0.013391	0.025231	0.02963	0.025925	0.047608	0.041426	0.038456	0.100302	0.098225	0.102586	0.021854	0.038836	0.033277	0.032168	0.025061	0.024227	0.101256	0.097562	0.090843	0.01222	0.014991	0.013247	0.01326	0.017617	0.016109	0.025536
106370	Frankia sp. CcI3	0.706544	0.726401	0.526428	0.866802	0.491906	0.593455	0.433292	0.448971	0.136835	0.115842	0.128606	0.091093	0.083324	0.083988	0.016382	0.021667	0.018359	0.060442	0.054643	0.048742	0.008361	0.014919	0.01398	0.025356	0.029762	0.027206	0.04942	0.042407	0.039715	0.095362	0.09522	0.09833	0.022959	0.038349	0.033391	0.03506	0.028235	0.026618	0.101602	0.097219	0.092658	0.014822	0.016815	0.014958	0.014924	0.018581	0.016958	0.026112
190304	Fusobacterium nucleatum subsp. nucleatum ATCC 25586	0.274518	0.400445	0.297681	0.125428	0.580009	0.697776	0.504354	0.537895	0.054655	0.042062	0.041227	0.031989	0.056611	0.051956	0.063881	0.074268	0.068479	0.053978	0.049744	0.045737	0.007718	0.014399	0.012571	0.021667	0.025215	0.023059	0.078852	0.056074	0.053239	0.063351	0.045623	0.041951	0.011806	0.022369	0.01981	0.099498	0.136303	0.135805	0.093914	0.078577	0.076057	0.101177	0.083719	0.07971	0.02311	0.009353	0.009825	0.049057
235909	Geobacillus kaustophilus HTA426	0.529558	0.582238	0.388844	0.617593	0.531431	0.611808	0.474436	0.50805	0.092133	0.082236	0.072797	0.060934	0.070091	0.065652	0.030951	0.03946	0.036458	0.048586	0.056096	0.050812	0.008671	0.016249	0.014718	0.03664	0.029802	0.033295	0.074164	0.051503	0.052475	0.072301	0.076574	0.065716	0.023205	0.032459	0.03224	0.063708	0.058491	0.056337	0.099823	0.089378	0.099062	0.0564	0.036229	0.037651	0.025711	0.022795	0.025759	0.041662
1422	Geobacillus stearothermophilus	0.498669	0.555762	0.389111	0.551133	0.544445	0.625357	0.509685	0.498294	0.082563	0.076941	0.066308	0.054594	0.068791	0.068748	0.042971	0.04349	0.043397	0.061232	0.056379	0.054291	0.006114	0.015836	0.01656	0.034858	0.029635	0.032304	0.075926	0.054689	0.053922	0.073301	0.074634	0.068927	0.021784	0.030551	0.032525	0.05867	0.065293	0.060359	0.085976	0.085614	0.087206	0.061751	0.042186	0.043102	0.023202	0.023031	0.022852	0.042832
420246	Geobacillus thermodenitrificans NG80-2	0.498611	0.568568	0.38145	0.545815	0.531874	0.615175	0.4727	0.507747	0.08762	0.076647	0.070352	0.057602	0.067682	0.063751	0.032619	0.042746	0.0382	0.048211	0.055405	0.050342	0.008481	0.016582	0.014736	0.036928	0.029425	0.032483	0.074335	0.050965	0.051927	0.071372	0.071469	0.063067	0.02289	0.031988	0.031492	0.066616	0.065685	0.062575	0.100053	0.090208	0.098859	0.056791	0.03932	0.039402	0.02649	0.022327	0.02399	0.042487
269799	Geobacter metallireducens GS-15	0.604431	0.621558	0.427937	0.763798	0.504653	0.619875	0.464956	0.429127	0.098019	0.095505	0.088217	0.066577	0.074509	0.067041	0.031267	0.030741	0.03562	0.052356	0.055038	0.058503	0.012547	0.01656	0.01634	0.028623	0.029771	0.026968	0.066387	0.045106	0.043977	0.083793	0.081734	0.076662	0.020502	0.036327	0.035876	0.057561	0.044095	0.048268	0.100167	0.096665	0.091212	0.047216	0.025193	0.026776	0.023985	0.021262	0.023534	0.040234
243231	Geobacter sulfurreducens PCA	0.617231	0.635708	0.438456	0.777528	0.50167	0.616187	0.459131	0.429692	0.102713	0.097892	0.092894	0.070417	0.075476	0.068535	0.029197	0.029445	0.033006	0.053525	0.054916	0.057597	0.012446	0.01647	0.016052	0.027926	0.029756	0.027031	0.064909	0.044437	0.043396	0.084678	0.082991	0.078856	0.020716	0.036773	0.035876	0.055666	0.041882	0.045399	0.101541	0.097293	0.092353	0.04096	0.023826	0.024868	0.023433	0.020955	0.022778	0.039326
251221	Gloeobacter violaceus PCC 7421	0.629845	0.661064	0.457469	0.771003	0.493778	0.579821	0.460707	0.440806	0.111635	0.099996	0.094564	0.074151	0.076193	0.076799	0.027119	0.027945	0.027468	0.049377	0.054284	0.053573	0.010285	0.016611	0.016784	0.041862	0.029538	0.030604	0.061456	0.042468	0.042231	0.083243	0.082684	0.080784	0.018728	0.037757	0.038823	0.044359	0.039915	0.037957	0.114218	0.099774	0.099637	0.028942	0.021862	0.021652	0.016451	0.020321	0.019542	0.037327
290633	Gluconobacter oxydans 621H	0.615819	0.657354	0.468125	0.721977	0.494501	0.591467	0.448703	0.443332	0.112304	0.097241	0.100341	0.072558	0.074946	0.075281	0.0273	0.029191	0.026924	0.055962	0.054195	0.051653	0.010274	0.016858	0.016368	0.035661	0.029479	0.028413	0.053563	0.04253	0.041137	0.083219	0.08059	0.081668	0.024275	0.037564	0.035677	0.049412	0.042325	0.040405	0.103131	0.100053	0.096942	0.030322	0.022907	0.021442	0.024928	0.020537	0.019021	0.034922
411154	Gramella forsetii KT0803	0.373491	0.472129	0.33424	0.314104	0.546836	0.657322	0.502631	0.480555	0.062155	0.056153	0.051591	0.037067	0.059606	0.055193	0.059584	0.058389	0.060313	0.057879	0.052464	0.053944	0.006915	0.016514	0.015786	0.032786	0.027519	0.026017	0.075738	0.051407	0.049906	0.065301	0.054879	0.052137	0.017082	0.028085	0.028122	0.078745	0.100634	0.097553	0.092475	0.088232	0.082357	0.077406	0.057213	0.055798	0.022924	0.01765	0.017343	0.0525
391165	Granulibacter bethesdensis CGDNIH1	0.597231	0.653862	0.475108	0.662724	0.499905	0.598629	0.444227	0.456861	0.120503	0.093868	0.103355	0.072884	0.073585	0.075369	0.026519	0.03113	0.026242	0.054058	0.054482	0.049571	0.009451	0.016936	0.015926	0.03502	0.02955	0.027957	0.051121	0.043755	0.041697	0.087702	0.079137	0.082612	0.02438	0.036795	0.033237	0.052085	0.04555	0.042145	0.105188	0.098722	0.095076	0.02642	0.025001	0.022073	0.02516	0.02103	0.018302	0.033618
730	Haemophilus ducreyi	0.372379	0.474435	0.363672	0.27903	0.539732	0.635723	0.510517	0.472957	0.074561	0.055875	0.05369	0.043981	0.058702	0.061425	0.062591	0.057977	0.057205	0.05205	0.051924	0.051639	0.009038	0.016963	0.018734	0.045798	0.027403	0.026554	0.057284	0.049375	0.04634	0.066904	0.053403	0.055997	0.021615	0.028818	0.02959	0.070272	0.101068	0.090333	0.093729	0.090836	0.082034	0.075773	0.05513	0.051334	0.020209	0.017274	0.013734	0.039425
233412	Haemophilus ducreyi 35000HP	0.388458	0.50474	0.364192	0.296441	0.525413	0.612053	0.477049	0.487137	0.08611	0.058092	0.058837	0.045549	0.058353	0.059675	0.04801	0.054829	0.047153	0.04891	0.051467	0.048056	0.010668	0.01779	0.01712	0.051266	0.027466	0.028932	0.060365	0.046066	0.045645	0.062451	0.053078	0.053672	0.02215	0.030686	0.03046	0.072765	0.096061	0.086233	0.106409	0.095668	0.096227	0.061824	0.049075	0.044788	0.024215	0.017659	0.014555	0.043124
727	Haemophilus influenzae	0.378031	0.478385	0.368152	0.287555	0.533936	0.641306	0.498707	0.461794	0.079274	0.056645	0.056619	0.04361	0.058479	0.059867	0.064703	0.056806	0.056731	0.052779	0.051724	0.05203	0.00706	0.017305	0.018488	0.039738	0.027425	0.024969	0.056568	0.047995	0.044643	0.066417	0.053162	0.056327	0.01876	0.029556	0.029101	0.065457	0.099295	0.091885	0.092815	0.092809	0.081718	0.076284	0.052711	0.048677	0.018351	0.017398	0.01407	0.043348
281310	Haemophilus influenzae 86-028NP	0.388787	0.511008	0.362534	0.29282	0.524571	0.614758	0.481731	0.477224	0.081628	0.058125	0.059025	0.045138	0.058288	0.059435	0.04971	0.054719	0.04826	0.050668	0.051413	0.050432	0.010311	0.01784	0.017199	0.046826	0.027453	0.02885	0.065225	0.045854	0.046038	0.065845	0.052967	0.054864	0.020514	0.030782	0.031604	0.071037	0.095962	0.085437	0.10408	0.095969	0.09474	0.063519	0.048802	0.044055	0.023851	0.017639	0.013879	0.044731
725	Haemophilus influenzae biotype aegyptius	0.377174	0.476895	0.355589	0.29904	0.549223	0.645489	0.514676	0.487504	0.076812	0.056754	0.053124	0.045132	0.06016	0.061067	0.05944	0.058102	0.057394	0.053413	0.052771	0.052324	0.009507	0.016353	0.017394	0.04398	0.027621	0.027336	0.071936	0.052232	0.049772	0.058264	0.055884	0.056337	0.01524	0.027907	0.028737	0.069951	0.099409	0.090207	0.089406	0.087277	0.081149	0.086588	0.057508	0.054595	0.019209	0.018	0.015395	0.04474
374930	Haemophilus influenzae PittEE	0.388049	0.511838	0.36194	0.290368	0.524114	0.614659	0.480294	0.477388	0.081856	0.057999	0.059178	0.044768	0.05818	0.059187	0.049284	0.054769	0.048056	0.050077	0.05135	0.050386	0.010458	0.017871	0.01709	0.046966	0.027428	0.028855	0.06527	0.045709	0.046026	0.066295	0.052777	0.05469	0.020604	0.030813	0.031588	0.071086	0.096191	0.085706	0.105032	0.096154	0.095181	0.063392	0.048753	0.043897	0.023671	0.017574	0.013792	0.044643
374931	Haemophilus influenzae PittGG	0.387352	0.510662	0.360452	0.290942	0.524983	0.615589	0.481059	0.478302	0.081854	0.05791	0.058802	0.044766	0.058219	0.059022	0.049052	0.054926	0.048349	0.050497	0.051392	0.050456	0.010526	0.017821	0.017017	0.046359	0.027434	0.028887	0.065627	0.045915	0.046259	0.065523	0.05284	0.054509	0.020572	0.030707	0.031508	0.071455	0.096404	0.086063	0.104368	0.095853	0.095012	0.064527	0.049073	0.044327	0.02409	0.017573	0.013912	0.045046
205914	Haemophilus somnus 129PT	0.378404	0.497953	0.359143	0.278117	0.531896	0.623894	0.48495	0.486845	0.079663	0.056664	0.057467	0.042982	0.05828	0.059177	0.050466	0.056593	0.049953	0.050076	0.051586	0.049546	0.010154	0.01743	0.016876	0.04828	0.027396	0.028337	0.063385	0.047456	0.047005	0.06723	0.05284	0.054108	0.020616	0.02978	0.029868	0.074282	0.099186	0.089388	0.103772	0.093544	0.09216	0.066636	0.052062	0.047392	0.022856	0.017333	0.013999	0.043168
349521	Hahella chejuensis KCTC 2396	0.549082	0.594814	0.412279	0.640153	0.516174	0.602388	0.480256	0.465878	0.097327	0.08537	0.076778	0.059327	0.070518	0.069343	0.036088	0.036601	0.036797	0.057319	0.055195	0.054018	0.010496	0.016849	0.017038	0.042304	0.029644	0.0311	0.064147	0.047506	0.047116	0.072966	0.075766	0.070945	0.021652	0.034442	0.035655	0.053591	0.054678	0.052322	0.105672	0.094359	0.095171	0.044613	0.031502	0.032096	0.023886	0.022058	0.022236	0.038977
349124	Halorhodospira halophila SL1	0.683892	0.721939	0.466202	0.863535	0.502708	0.587161	0.478943	0.442019	0.11968	0.111647	0.102971	0.087095	0.081558	0.082662	0.020103	0.023884	0.02329	0.060652	0.055611	0.06047	0.009053	0.01499	0.014302	0.038596	0.030115	0.033681	0.07489	0.045199	0.047903	0.088911	0.094964	0.094649	0.024495	0.037053	0.042517	0.040932	0.031114	0.028078	0.107326	0.094174	0.097011	0.017609	0.019412	0.01845	0.01921	0.019788	0.017333	0.030559
382638	Helicobacter acinonychis str. Sheeba	0.388617	0.442215	0.322137	0.401501	0.535998	0.638608	0.504236	0.465149	0.066813	0.05833	0.045101	0.03415	0.059527	0.052872	0.057759	0.05567	0.065119	0.046933	0.05228	0.051627	0.011241	0.017139	0.017513	0.035981	0.027675	0.025409	0.06811	0.048936	0.044899	0.058263	0.0551	0.045871	0.022099	0.029567	0.029216	0.073526	0.095945	0.09735	0.113399	0.091795	0.085217	0.088892	0.052108	0.056633	0.022631	0.018152	0.022356	0.054462
235279	Helicobacter hepaticus ATCC 51449	0.364033	0.478297	0.336983	0.276819	0.528892	0.630141	0.496442	0.460092	0.070461	0.054407	0.051144	0.036344	0.056823	0.054898	0.052885	0.058118	0.058422	0.049208	0.050794	0.053561	0.013565	0.017658	0.017428	0.040095	0.027037	0.02679	0.064504	0.046138	0.045643	0.059882	0.050258	0.050421	0.022584	0.029766	0.031437	0.085683	0.103818	0.095779	0.103158	0.094981	0.088702	0.075584	0.05279	0.049785	0.023651	0.016245	0.013979	0.051314
102619	Helicobacter pylori	0.38291	0.439859	0.329661	0.379211	0.550479	0.668318	0.529237	0.453882	0.071273	0.057662	0.045621	0.033027	0.060733	0.055098	0.080753	0.057471	0.072529	0.053427	0.053081	0.056954	0.009166	0.016255	0.017702	0.042438	0.027751	0.023492	0.063157	0.052817	0.047335	0.059499	0.057003	0.051288	0.016347	0.02789	0.028266	0.064983	0.097549	0.097802	0.095322	0.086679	0.072651	0.093306	0.057186	0.060279	0.020743	0.018434	0.020333	0.049966
85962	Helicobacter pylori 26695	0.396361	0.44533	0.323444	0.42031	0.536756	0.639215	0.506681	0.464373	0.068329	0.059564	0.045421	0.034616	0.060208	0.053313	0.058321	0.054784	0.0651	0.047783	0.052624	0.052267	0.010989	0.017059	0.017566	0.037116	0.02784	0.025576	0.068819	0.049416	0.045314	0.057634	0.056399	0.046651	0.021259	0.029648	0.029501	0.07202	0.093544	0.095238	0.112154	0.091323	0.08464	0.089486	0.051443	0.05644	0.022334	0.018645	0.023097	0.054171
357544	Helicobacter pylori HPAG1	0.397975	0.446573	0.324948	0.422405	0.535785	0.638677	0.505124	0.463554	0.069012	0.059801	0.045865	0.034277	0.060226	0.053379	0.058343	0.054513	0.064655	0.046995	0.052611	0.052172	0.010884	0.017112	0.017607	0.036892	0.027855	0.025505	0.068371	0.049201	0.045083	0.058598	0.056451	0.046815	0.021328	0.029786	0.029515	0.071874	0.093062	0.094959	0.11258	0.091636	0.08487	0.088819	0.05098	0.05587	0.022284	0.018692	0.023121	0.054098
85963	Helicobacter pylori J99	0.399792	0.44733	0.324695	0.427351	0.536473	0.639846	0.506213	0.463361	0.068647	0.060103	0.04589	0.034516	0.060441	0.053413	0.058853	0.054346	0.064872	0.047613	0.052729	0.052507	0.010788	0.017061	0.017557	0.036827	0.027902	0.025519	0.068817	0.049454	0.045337	0.058498	0.056858	0.047045	0.0213	0.029749	0.029555	0.071527	0.0925	0.094568	0.112227	0.091338	0.084477	0.088453	0.050971	0.056014	0.022217	0.018827	0.02335	0.053745
28064	Heliobacillus mobilis	0.522949	0.58416	0.40143	0.583256	0.514063	0.621254	0.464495	0.456441	0.091337	0.080481	0.078014	0.054435	0.068171	0.063242	0.032464	0.039082	0.039043	0.051175	0.054467	0.054846	0.013725	0.017323	0.015963	0.035724	0.029293	0.028078	0.067284	0.046461	0.046055	0.080544	0.070953	0.067669	0.020026	0.034341	0.033437	0.065668	0.060446	0.060763	0.10046	0.096021	0.093961	0.05334	0.033337	0.032785	0.027944	0.021698	0.022045	0.038108
964	Herbaspirillum seropedicae	0.632628	0.644425	0.419344	0.834115	0.507373	0.637492	0.473571	0.411057	0.113622	0.101261	0.09069	0.055581	0.077148	0.064896	0.033098	0.028384	0.03671	0.058701	0.055638	0.066531	0.008551	0.01588	0.015076	0.040543	0.030047	0.026406	0.067467	0.046128	0.046436	0.084321	0.087408	0.081584	0.021691	0.036242	0.037833	0.055746	0.039053	0.045532	0.088398	0.094553	0.087604	0.054525	0.023532	0.025622	0.026297	0.021091	0.023757	0.033544
204773	Herminiimonas arsenicoxydans	0.553473	0.603177	0.425207	0.632035	0.513471	0.611495	0.452318	0.4766	0.111986	0.086092	0.085895	0.058369	0.07069	0.067313	0.034187	0.036011	0.03302	0.052578	0.055036	0.050191	0.009458	0.016934	0.015519	0.040475	0.02961	0.029037	0.055225	0.046828	0.045703	0.074507	0.075757	0.070939	0.022694	0.0348	0.031888	0.058811	0.053826	0.053378	0.103808	0.095214	0.096901	0.045048	0.03064	0.030068	0.027153	0.021917	0.02301	0.038219
228405	Hyphomonas neptunium ATCC 15444	0.624493	0.659582	0.466798	0.747099	0.497229	0.615249	0.445285	0.431154	0.127357	0.099112	0.105079	0.066719	0.075888	0.071519	0.026121	0.028582	0.028287	0.057147	0.054567	0.054808	0.008312	0.016549	0.015487	0.03059	0.029639	0.025978	0.061952	0.043325	0.041541	0.087471	0.082853	0.08435	0.018367	0.03733	0.034275	0.051919	0.040738	0.041993	0.098137	0.098682	0.091763	0.033992	0.022693	0.02144	0.025238	0.0206	0.019954	0.037616
283942	Idiomarina loihiensis L2TR	0.47593	0.569978	0.386821	0.470992	0.521667	0.611354	0.488028	0.46562	0.087811	0.07239	0.069009	0.052192	0.064959	0.064927	0.040252	0.044524	0.04204	0.057779	0.05397	0.055723	0.008452	0.017413	0.01686	0.048365	0.028878	0.030866	0.06973	0.047546	0.048553	0.06899	0.065367	0.065782	0.02151	0.03278	0.035424	0.057246	0.071542	0.064432	0.103652	0.094667	0.093971	0.049971	0.039224	0.036631	0.024334	0.021204	0.018099	0.039539
290400	Jannaschia sp. CCS1	0.627239	0.655579	0.464204	0.761934	0.502516	0.61521	0.436514	0.455825	0.125691	0.099936	0.105497	0.065347	0.076418	0.070687	0.025359	0.028613	0.026968	0.06448	0.055115	0.051332	0.009128	0.016231	0.014614	0.031682	0.029849	0.026893	0.05551	0.044759	0.042998	0.087969	0.084951	0.081725	0.021146	0.036755	0.032106	0.052393	0.040117	0.041754	0.098851	0.096584	0.094399	0.025563	0.023237	0.02259	0.028203	0.02088	0.022218	0.037508
266940	Kineococcus radiotolerans SRS30216	0.744696	0.756725	0.521619	0.955743	0.480489	0.601194	0.42429	0.415982	0.14634	0.123376	0.136619	0.084488	0.086783	0.080255	0.014371	0.01843	0.017337	0.060315	0.053528	0.053928	0.006451	0.01435	0.01254	0.027369	0.029309	0.025481	0.053748	0.039551	0.038412	0.095434	0.097801	0.100686	0.022214	0.039667	0.035774	0.023982	0.02363	0.024266	0.107611	0.099743	0.09423	0.013366	0.013617	0.012349	0.011589	0.016797	0.016014	0.025436
571	Klebsiella oxytoca	0.557315	0.60467	0.438123	0.629152	0.520524	0.622418	0.4681	0.471055	0.111437	0.087071	0.087705	0.058086	0.071517	0.070595	0.036711	0.036043	0.034232	0.050635	0.055735	0.052359	0.009145	0.016489	0.016193	0.04388	0.029846	0.028287	0.05713	0.048863	0.046629	0.073553	0.078341	0.077186	0.020028	0.034043	0.031763	0.053524	0.052828	0.051744	0.103856	0.09246	0.089248	0.047551	0.031599	0.030485	0.025959	0.022351	0.021794	0.031824
574	Klebsiella pneumoniae	0.528564	0.584036	0.420833	0.580823	0.514813	0.600055	0.472414	0.47197	0.095901	0.081531	0.07781	0.062334	0.0687	0.069858	0.037048	0.038562	0.036061	0.051139	0.054656	0.050631	0.010967	0.017207	0.017464	0.041794	0.02938	0.030163	0.055555	0.04677	0.045256	0.070994	0.072048	0.069673	0.021819	0.034334	0.033746	0.058672	0.05917	0.055361	0.106228	0.095556	0.095365	0.046095	0.032999	0.032232	0.025598	0.021809	0.020907	0.037139
272620	Klebsiella pneumoniae subsp. pneumoniae MGH 78578	0.585472	0.62583	0.422441	0.708145	0.50718	0.594731	0.463347	0.463462	0.103995	0.091924	0.084379	0.059725	0.073003	0.069832	0.034152	0.032608	0.031952	0.051883	0.055004	0.053442	0.01066	0.016764	0.015925	0.04519	0.029708	0.031457	0.054897	0.045565	0.046163	0.075699	0.0793	0.072853	0.022754	0.035862	0.036417	0.055782	0.047578	0.046336	0.110594	0.096425	0.100395	0.038601	0.027013	0.0276	0.027074	0.021535	0.022637	0.03833
1579	Lactobacillus acidophilus	0.375261	0.483414	0.357199	0.285168	0.522954	0.645406	0.49644	0.427015	0.074852	0.055995	0.05612	0.036167	0.057042	0.055643	0.055575	0.056218	0.060962	0.062218	0.050775	0.057048	0.005514	0.017989	0.018612	0.041507	0.027144	0.023358	0.054967	0.044976	0.042515	0.068209	0.050768	0.055326	0.021275	0.030644	0.031343	0.069251	0.100194	0.094779	0.085663	0.096887	0.080804	0.076763	0.049797	0.045432	0.024705	0.016737	0.013142	0.045198
272621	Lactobacillus acidophilus NCFM	0.352923	0.468683	0.339872	0.250213	0.533469	0.657019	0.493347	0.450042	0.070472	0.05282	0.053025	0.036999	0.056484	0.053296	0.058453	0.059909	0.062523	0.061271	0.050682	0.055153	0.005415	0.0174	0.016804	0.038038	0.026883	0.02356	0.057097	0.046935	0.045133	0.064207	0.049499	0.051633	0.020241	0.029029	0.028791	0.07813	0.1075	0.103606	0.090844	0.093571	0.081193	0.080026	0.055481	0.051164	0.026209	0.015631	0.013147	0.043076
387344	Lactobacillus brevis ATCC 367	0.471128	0.542996	0.391804	0.478585	0.517822	0.614637	0.461105	0.477724	0.093431	0.07145	0.070467	0.046018	0.064217	0.062047	0.041084	0.044774	0.041142	0.056263	0.053512	0.048883	0.004513	0.017684	0.016617	0.052663	0.028708	0.028034	0.046485	0.04638	0.044713	0.06913	0.063741	0.060295	0.024139	0.033123	0.030649	0.061226	0.072835	0.071015	0.101855	0.096234	0.096158	0.050584	0.038807	0.037632	0.025244	0.020854	0.021049	0.039941
1582	Lactobacillus casei	0.431103	0.511166	0.365816	0.416328	0.522493	0.635973	0.478683	0.452823	0.086137	0.064854	0.061996	0.039298	0.061434	0.057235	0.052398	0.049583	0.051641	0.05815	0.052708	0.054	0.004785	0.017734	0.01705	0.049111	0.028187	0.025579	0.04766	0.046597	0.044688	0.064917	0.058715	0.056926	0.02238	0.031883	0.030909	0.06714	0.083506	0.083405	0.09856	0.095639	0.08816	0.068929	0.043834	0.042736	0.024314	0.019681	0.019377	0.041038
321967	Lactobacillus casei ATCC 334	0.473303	0.548571	0.387314	0.484024	0.513575	0.624695	0.460986	0.455043	0.09603	0.071691	0.071542	0.045109	0.064007	0.059671	0.040781	0.044232	0.043406	0.058961	0.053203	0.052746	0.004033	0.017911	0.016485	0.047927	0.028622	0.02646	0.047062	0.045289	0.044043	0.068772	0.063106	0.061186	0.023058	0.033624	0.031689	0.064201	0.072348	0.072619	0.10096	0.097747	0.093452	0.056682	0.037652	0.036244	0.026654	0.020675	0.020512	0.041821
29397	Lactobacillus delbrueckii	0.471265	0.524257	0.349575	0.539965	0.540358	0.642845	0.522741	0.455487	0.072812	0.072041	0.056227	0.047166	0.066331	0.059671	0.05024	0.046279	0.05662	0.067506	0.055334	0.062394	0.007707	0.016342	0.016907	0.045271	0.029187	0.028998	0.068348	0.052756	0.052193	0.061695	0.06899	0.061585	0.020298	0.030613	0.034665	0.059547	0.072302	0.071587	0.093658	0.087936	0.082148	0.082077	0.044124	0.047363	0.02114	0.0221	0.023349	0.037354
390333	Lactobacillus delbrueckii subsp. bulgaricus ATCC 11842	0.517422	0.539049	0.36355	0.649668	0.521968	0.635848	0.489544	0.440513	0.086372	0.079743	0.063607	0.043577	0.068354	0.057914	0.041645	0.040148	0.051092	0.059308	0.055034	0.059748	0.006705	0.016943	0.016714	0.042216	0.029441	0.026942	0.061627	0.048545	0.047043	0.067934	0.072075	0.061001	0.018307	0.033377	0.034218	0.062732	0.061512	0.06797	0.102891	0.093264	0.087795	0.072861	0.035414	0.040227	0.025121	0.022088	0.027251	0.041907
321956	Lactobacillus delbrueckii subsp. bulgaricus ATCC BAA-365	0.516415	0.538044	0.362846	0.648355	0.521804	0.634235	0.489669	0.441507	0.085803	0.079556	0.063189	0.043405	0.068258	0.057949	0.041205	0.040241	0.051052	0.059021	0.054997	0.059461	0.006936	0.016964	0.016767	0.042407	0.029425	0.027108	0.061627	0.048479	0.047006	0.06785	0.071868	0.060631	0.01832	0.033381	0.034291	0.06295	0.061748	0.067997	0.103355	0.093357	0.088247	0.073072	0.035472	0.040359	0.025263	0.022064	0.027271	0.042459
324831	Lactobacillus gasseri ATCC 33323	0.356146	0.472718	0.339084	0.256635	0.534608	0.654361	0.492029	0.457435	0.071407	0.053323	0.05328	0.036624	0.056865	0.053592	0.056511	0.059599	0.060876	0.059999	0.050898	0.054577	0.00547	0.017323	0.016497	0.039023	0.026973	0.024305	0.058762	0.047363	0.046014	0.063766	0.050149	0.051608	0.019628	0.028987	0.028828	0.075547	0.106423	0.102238	0.095243	0.093083	0.082843	0.081461	0.055459	0.051325	0.025014	0.015915	0.013598	0.043707
326425	Lactobacillus helveticus CNRZ32	0.386561	0.499199	0.35512	0.305364	0.530886	0.662364	0.500462	0.429832	0.079842	0.057911	0.058656	0.036848	0.058803	0.055295	0.055133	0.055511	0.06104	0.064037	0.05182	0.060845	0.005777	0.017463	0.017134	0.039174	0.027541	0.023381	0.060555	0.047468	0.045869	0.07294	0.053832	0.058765	0.021613	0.030066	0.031015	0.069259	0.096626	0.092833	0.084617	0.093713	0.077709	0.077947	0.05085	0.046016	0.025541	0.017796	0.014026	0.04036
33959	Lactobacillus johnsonii	0.339352	0.44903	0.331423	0.237604	0.538985	0.645362	0.504697	0.466896	0.067832	0.050896	0.04757	0.037419	0.056089	0.054406	0.062928	0.062125	0.063963	0.05554	0.050499	0.052128	0.006783	0.017075	0.017424	0.042483	0.026667	0.025088	0.055221	0.047869	0.045654	0.058597	0.048531	0.048472	0.019299	0.028133	0.028645	0.077482	0.112133	0.104685	0.086494	0.091877	0.082944	0.084774	0.058888	0.056019	0.022452	0.014779	0.013063	0.045221
257314	Lactobacillus johnsonii NCC 533	0.350277	0.468237	0.339133	0.24346	0.534768	0.653918	0.491086	0.4593	0.070006	0.052447	0.052845	0.035606	0.056431	0.053587	0.058145	0.060358	0.06102	0.059015	0.050666	0.05373	0.005447	0.017324	0.016572	0.038465	0.026847	0.024155	0.059482	0.047179	0.045641	0.062856	0.049351	0.050994	0.019314	0.028831	0.028436	0.077118	0.108392	0.103872	0.095368	0.093159	0.082929	0.079942	0.056203	0.051833	0.024944	0.015482	0.013077	0.044056
47714	Lactobacillus paracasei subsp. paracasei	0.405904	0.486502	0.349283	0.381928	0.534589	0.613857	0.513543	0.476368	0.06426	0.061041	0.050743	0.048834	0.060709	0.060631	0.053722	0.053465	0.055157	0.055919	0.052807	0.052257	0.00704	0.017148	0.018624	0.055202	0.027985	0.029905	0.053946	0.049136	0.04754	0.054574	0.057405	0.053568	0.023318	0.030077	0.032872	0.064081	0.090677	0.081626	0.10417	0.091868	0.089366	0.082601	0.049748	0.050178	0.019417	0.019073	0.018154	0.041345
1590	Lactobacillus plantarum	0.422902	0.501796	0.367564	0.399344	0.521878	0.625139	0.467109	0.473387	0.082951	0.063498	0.061444	0.043522	0.060716	0.057609	0.047541	0.050478	0.048452	0.053485	0.052391	0.048801	0.006963	0.017824	0.016886	0.046374	0.028029	0.026306	0.048559	0.046196	0.043869	0.065523	0.057376	0.053859	0.021502	0.031787	0.029263	0.073894	0.085837	0.085121	0.102822	0.096086	0.09319	0.060338	0.044509	0.043555	0.027261	0.019286	0.019843	0.042911
220668	Lactobacillus plantarum WCFS1	0.455734	0.530277	0.385192	0.451734	0.517924	0.621074	0.461106	0.471593	0.092047	0.068831	0.068364	0.043099	0.062973	0.060125	0.044155	0.046467	0.043701	0.056554	0.053083	0.049335	0.005132	0.017817	0.016705	0.052486	0.028476	0.026864	0.045027	0.046028	0.04403	0.066302	0.061425	0.058496	0.023714	0.032841	0.0301	0.065589	0.076841	0.076065	0.100427	0.096643	0.094384	0.051692	0.040291	0.039002	0.026229	0.020378	0.020591	0.039667
1598	Lactobacillus reuteri	0.394493	0.505953	0.360321	0.317205	0.53486	0.647495	0.502945	0.454139	0.078136	0.059233	0.058673	0.038541	0.059856	0.058648	0.06356	0.054864	0.056178	0.061093	0.052415	0.057532	0.005132	0.017185	0.017228	0.048772	0.027771	0.026058	0.052235	0.048826	0.047865	0.066089	0.055753	0.059368	0.022375	0.029812	0.031321	0.068464	0.094138	0.08706	0.08422	0.092062	0.081855	0.069358	0.051108	0.046739	0.02409	0.018449	0.014652	0.036633
299033	Lactobacillus reuteri F275	0.39597	0.514999	0.35245	0.320463	0.527947	0.63089	0.490125	0.462825	0.07682	0.059326	0.058388	0.04322	0.059219	0.057301	0.052061	0.054134	0.052167	0.05885	0.051941	0.055393	0.005893	0.017603	0.016612	0.046805	0.027667	0.027923	0.056946	0.046991	0.047726	0.065318	0.05464	0.056126	0.023412	0.030581	0.032408	0.073535	0.093744	0.086042	0.095246	0.094553	0.090118	0.067149	0.048976	0.044946	0.02703	0.018211	0.014984	0.041017
47715	Lactobacillus rhamnosus	0.451178	0.524193	0.363619	0.465722	0.518536	0.614059	0.478726	0.462822	0.077742	0.068082	0.061012	0.050762	0.062661	0.058756	0.046458	0.047018	0.047815	0.063952	0.053	0.052677	0.005258	0.017818	0.017171	0.041986	0.02842	0.028525	0.053175	0.046076	0.045386	0.063354	0.060874	0.056032	0.024848	0.032691	0.033108	0.06848	0.078046	0.076031	0.097818	0.096545	0.095305	0.05905	0.040875	0.041196	0.024118	0.020254	0.020891	0.046757
1599	Lactobacillus sakei	0.397207	0.49385	0.355064	0.342706	0.532446	0.642988	0.478177	0.476171	0.080632	0.059615	0.058834	0.037132	0.059803	0.056246	0.049083	0.054346	0.052575	0.056963	0.052332	0.051297	0.005467	0.017321	0.016071	0.048966	0.02778	0.025891	0.059812	0.048255	0.04663	0.06871	0.055688	0.053913	0.019278	0.030128	0.028482	0.077288	0.093331	0.091654	0.09927	0.092875	0.088294	0.065657	0.050111	0.047792	0.02678	0.018492	0.017873	0.040912
314315	Lactobacillus sakei subsp. sakei 23K	0.419937	0.516957	0.365017	0.377837	0.523636	0.62902	0.464737	0.477151	0.087533	0.06306	0.063533	0.039326	0.060659	0.057127	0.043546	0.05096	0.046881	0.054352	0.052435	0.050172	0.004896	0.017737	0.015894	0.054799	0.028018	0.027004	0.055584	0.04658	0.045787	0.06607	0.057296	0.055162	0.02011	0.031539	0.02959	0.07197	0.086672	0.084653	0.102315	0.095517	0.094245	0.05874	0.04527	0.042783	0.026963	0.019238	0.018618	0.041135
362948	Lactobacillus salivarius subsp. salivarius UCC118	0.33369	0.456284	0.330518	0.214266	0.550174	0.660677	0.495448	0.494398	0.066462	0.050213	0.050272	0.038443	0.057018	0.054436	0.056226	0.063798	0.060243	0.058552	0.051	0.050556	0.005728	0.016374	0.015275	0.03627	0.026671	0.02539	0.065935	0.050682	0.049435	0.062661	0.049592	0.049365	0.018031	0.026839	0.025965	0.079127	0.114092	0.108487	0.096808	0.087963	0.08311	0.080986	0.0634	0.058908	0.025575	0.014699	0.012854	0.043134
1360	Lactococcus lactis	0.35389	0.461785	0.333486	0.266399	0.542258	0.642388	0.501612	0.482773	0.061289	0.053106	0.049304	0.037046	0.057587	0.055546	0.057309	0.060524	0.059788	0.055165	0.051348	0.051297	0.005225	0.016849	0.016653	0.040659	0.027041	0.026655	0.068286	0.04935	0.04788	0.059776	0.051161	0.049623	0.018351	0.028135	0.028557	0.075785	0.107158	0.100079	0.096652	0.09036	0.085723	0.084851	0.05817	0.055805	0.02337	0.016049	0.014771	0.044639
1359	Lactococcus lactis subsp. cremoris	0.358275	0.465716	0.325442	0.283665	0.546475	0.643941	0.504515	0.490971	0.062173	0.053825	0.048358	0.038271	0.058418	0.054961	0.05539	0.060299	0.059601	0.05539	0.051819	0.051952	0.006371	0.016575	0.0159	0.0385	0.02719	0.027707	0.070813	0.050698	0.050109	0.059973	0.052545	0.04924	0.019181	0.027791	0.028726	0.079017	0.105655	0.098977	0.09577	0.08873	0.086641	0.087474	0.058994	0.057487	0.024429	0.016545	0.016015	0.045857
416870	Lactococcus lactis subsp. cremoris MG1363	0.368164	0.490312	0.345854	0.268327	0.528719	0.64314	0.476127	0.466891	0.073993	0.055031	0.057134	0.036721	0.057126	0.054015	0.051307	0.05759	0.054428	0.052966	0.050946	0.052359	0.004625	0.017658	0.015967	0.037017	0.027121	0.025444	0.07023	0.046241	0.045855	0.065787	0.050807	0.051927	0.017742	0.02988	0.029053	0.077003	0.102475	0.098261	0.099668	0.094947	0.089063	0.073853	0.052272	0.047668	0.024915	0.016521	0.014073	0.047775
272622	Lactococcus lactis subsp. cremoris SK11	0.368466	0.487805	0.345069	0.272524	0.528371	0.63947	0.477862	0.467779	0.072905	0.055071	0.056203	0.037045	0.05711	0.054264	0.051333	0.057522	0.054556	0.051868	0.050931	0.051959	0.005045	0.017678	0.016206	0.037873	0.02712	0.025747	0.069341	0.04616	0.045667	0.064823	0.050788	0.051437	0.01786	0.029923	0.029294	0.076	0.102377	0.097726	0.100377	0.095067	0.08968	0.074935	0.052134	0.047951	0.024797	0.016526	0.014278	0.048206
44688	Lactococcus lactis subsp. lactis bv. diacetylactis	0.361219	0.482846	0.314095	0.286716	0.548617	0.639725	0.514872	0.491254	0.058138	0.054299	0.047067	0.041026	0.058893	0.054415	0.053194	0.060087	0.05944	0.059616	0.052085	0.055497	0.003634	0.016434	0.015329	0.042589	0.027277	0.03018	0.076221	0.05142	0.053588	0.059447	0.053365	0.049953	0.020492	0.027629	0.031254	0.070137	0.104649	0.09458	0.099924	0.087885	0.088341	0.089826	0.059321	0.057396	0.026111	0.016849	0.015506	0.04673
272623	Lactococcus lactis subsp. lactis Il1403	0.362695	0.488004	0.346265	0.253816	0.528989	0.643753	0.476472	0.466743	0.073688	0.054207	0.05695	0.036274	0.056729	0.054064	0.052014	0.058293	0.054747	0.052863	0.050748	0.052182	0.004537	0.017656	0.016047	0.036925	0.02701	0.025275	0.069902	0.046115	0.045673	0.065922	0.050088	0.051831	0.01798	0.029724	0.028877	0.076969	0.104255	0.099441	0.09904	0.094977	0.088636	0.074074	0.052971	0.047918	0.024876	0.016156	0.013364	0.047583
446	Legionella pneumophila	0.394566	0.481578	0.36459	0.337529	0.520693	0.609002	0.473844	0.479232	0.075544	0.058939	0.056261	0.040013	0.05833	0.058669	0.051926	0.0537	0.049503	0.048725	0.051314	0.045985	0.008861	0.018051	0.018237	0.049399	0.027475	0.027169	0.056752	0.04502	0.042318	0.059382	0.053058	0.050667	0.019806	0.031317	0.029524	0.072802	0.0942	0.088479	0.108868	0.097249	0.095429	0.064003	0.047113	0.045555	0.023897	0.017789	0.017074	0.044778
400673	Legionella pneumophila str. Corby	0.391577	0.485867	0.357119	0.331744	0.522492	0.608938	0.479423	0.479115	0.073025	0.058513	0.055003	0.041645	0.058285	0.058212	0.049941	0.054209	0.050262	0.048778	0.05135	0.047499	0.011888	0.017955	0.017931	0.045629	0.02746	0.028058	0.060683	0.045396	0.04369	0.060781	0.052974	0.050655	0.024587	0.031062	0.030504	0.075977	0.095108	0.088123	0.109184	0.096663	0.095827	0.06503	0.047924	0.046231	0.023808	0.017704	0.016654	0.044649
297245	Legionella pneumophila str. Lens	0.391814	0.485518	0.357888	0.332036	0.522055	0.608307	0.479328	0.478529	0.072835	0.05854	0.055035	0.041842	0.058257	0.058315	0.050332	0.054144	0.05023	0.048865	0.051324	0.047403	0.011963	0.01798	0.018027	0.045388	0.027455	0.028009	0.060526	0.045289	0.043499	0.060877	0.052925	0.050665	0.024577	0.031113	0.030523	0.075763	0.095037	0.088008	0.109694	0.096817	0.095821	0.064071	0.047777	0.046094	0.023598	0.017697	0.016625	0.04461
297246	Legionella pneumophila str. Paris	0.390987	0.484663	0.356532	0.331766	0.522098	0.607589	0.479662	0.479044	0.072267	0.058412	0.05463	0.041474	0.058195	0.058176	0.050036	0.054246	0.050346	0.048846	0.051297	0.047349	0.011961	0.017981	0.018016	0.045395	0.02744	0.02812	0.060736	0.045274	0.04354	0.060501	0.052816	0.05036	0.024808	0.03109	0.03058	0.075736	0.09529	0.088175	0.109935	0.096822	0.096114	0.065034	0.047876	0.046296	0.023783	0.017652	0.016662	0.044795
272624	Legionella pneumophila subsp. pneumophila str. Philadelphia 1	0.389961	0.48242	0.356466	0.330997	0.521756	0.607138	0.478999	0.47913	0.071877	0.058243	0.054396	0.04172	0.058077	0.058069	0.05007	0.05434	0.050455	0.048149	0.051232	0.047027	0.01214	0.018006	0.018084	0.045321	0.027411	0.027991	0.060283	0.045151	0.043259	0.060327	0.052607	0.050011	0.024646	0.031103	0.03043	0.076251	0.095605	0.088651	0.11004	0.096972	0.096209	0.065111	0.04789	0.046411	0.023971	0.017577	0.016709	0.045017
281090	Leifsonia xyli subsp. xyli str. CTCB07	0.685223	0.695303	0.489535	0.870833	0.490972	0.614133	0.429796	0.428989	0.132445	0.111232	0.119193	0.075091	0.081254	0.073339	0.021464	0.023278	0.023443	0.056209	0.054452	0.053495	0.005642	0.015495	0.014125	0.029053	0.029671	0.025251	0.056505	0.04209	0.040189	0.090417	0.09116	0.089842	0.01907	0.038386	0.033611	0.045282	0.031269	0.034119	0.102222	0.098519	0.092773	0.024499	0.017993	0.017612	0.015917	0.019089	0.020347	0.031626
145259	Leptospira biflexa serovar Patoc	0.388987	0.474489	0.356116	0.336356	0.522156	0.611369	0.475853	0.479245	0.054634	0.058101	0.054147	0.048219	0.058043	0.05734	0.051832	0.054491	0.051262	0.049289	0.051228	0.046285	0.005677	0.017986	0.018023	0.036718	0.027402	0.027077	0.067537	0.045224	0.042596	0.068716	0.052545	0.049158	0.016036	0.03104	0.029422	0.076421	0.095904	0.090951	0.103259	0.096849	0.095266	0.069638	0.048104	0.047176	0.01928	0.017539	0.017478	0.054966
355277	Leptospira borgpetersenii serovar Hardjo-bovis JB197	0.413304	0.474756	0.354872	0.410285	0.523523	0.611589	0.479146	0.479834	0.055877	0.061986	0.053668	0.04937	0.06012	0.057564	0.046534	0.051724	0.051651	0.047626	0.052202	0.046686	0.008557	0.017783	0.018044	0.031342	0.027895	0.027351	0.072533	0.046351	0.043066	0.065801	0.0563	0.049371	0.0173	0.031416	0.02965	0.07761	0.088599	0.08669	0.104072	0.095733	0.094855	0.077865	0.045927	0.047646	0.019079	0.018913	0.02125	0.05647
355276	Leptospira borgpetersenii serovar Hardjo-bovis L550	0.413378	0.47473	0.354648	0.410755	0.523437	0.611794	0.478921	0.479595	0.055885	0.061996	0.053673	0.049261	0.060117	0.057479	0.046595	0.051708	0.051688	0.047662	0.052197	0.046715	0.008525	0.017788	0.018024	0.031279	0.027895	0.027318	0.072525	0.04633	0.043051	0.065756	0.056294	0.04933	0.0173	0.031427	0.029642	0.077752	0.088578	0.086777	0.104112	0.095763	0.094861	0.077955	0.045896	0.047635	0.019029	0.018913	0.021289	0.056488
173	Leptospira interrogans	0.34197	0.41298	0.337823	0.275107	0.512953	0.597831	0.463786	0.477243	0.051265	0.050777	0.044723	0.043413	0.053283	0.052263	0.049284	0.059381	0.056341	0.041734	0.048643	0.039637	0.009132	0.01867	0.019336	0.027589	0.026179	0.024343	0.057594	0.041297	0.036186	0.061134	0.044609	0.038682	0.016621	0.030836	0.026664	0.091936	0.110971	0.108247	0.103025	0.101276	0.098978	0.081946	0.050414	0.051435	0.019484	0.014006	0.01636	0.070181
267671	Leptospira interrogans serovar Copenhageni str. Fiocruz L1-130	0.367481	0.453	0.348799	0.300643	0.52353	0.610707	0.478302	0.481582	0.052143	0.05482	0.050341	0.044339	0.056491	0.05626	0.050693	0.057221	0.053941	0.04718	0.050518	0.044671	0.008896	0.017978	0.018417	0.032905	0.026996	0.026452	0.070937	0.044857	0.041497	0.064445	0.049793	0.046154	0.017039	0.030402	0.028476	0.080807	0.102685	0.097058	0.104484	0.096858	0.09475	0.078191	0.050809	0.050108	0.018418	0.016253	0.016431	0.057652
189518	Leptospira interrogans serovar Lai str. 56601	0.365015	0.448734	0.346374	0.299937	0.523052	0.608931	0.477749	0.482478	0.051048	0.054436	0.049429	0.044842	0.056243	0.05584	0.051243	0.057482	0.054248	0.046221	0.050383	0.044159	0.009144	0.018014	0.018462	0.033076	0.026933	0.026439	0.070324	0.044647	0.041168	0.063202	0.049369	0.045217	0.017038	0.030393	0.02836	0.081196	0.10348	0.098006	0.105309	0.097089	0.095409	0.079014	0.050938	0.050575	0.018497	0.016066	0.016582	0.058945
203120	Leuconostoc mesenteroides subsp. mesenteroides ATCC 8293	0.383776	0.492799	0.356267	0.302261	0.529949	0.640084	0.466317	0.483444	0.079357	0.057459	0.059974	0.037802	0.058482	0.055541	0.05279	0.055774	0.050341	0.057796	0.051643	0.048912	0.002208	0.017531	0.015666	0.04404	0.027467	0.02574	0.056068	0.047119	0.045776	0.065628	0.053254	0.052404	0.020243	0.030104	0.027503	0.076441	0.097501	0.095236	0.095958	0.094124	0.091253	0.063647	0.050888	0.047114	0.025778	0.017583	0.016298	0.044541
1642	Listeria innocua	0.379138	0.500422	0.34899	0.288001	0.546167	0.661025	0.478714	0.49876	0.076858	0.057017	0.060179	0.037081	0.059954	0.055857	0.047682	0.057627	0.051586	0.054637	0.052641	0.051673	0.006	0.016539	0.014181	0.034581	0.027629	0.026367	0.07499	0.051435	0.051417	0.065708	0.055607	0.055264	0.017606	0.028276	0.026498	0.077985	0.098822	0.095971	0.093678	0.088335	0.08623	0.074169	0.056307	0.051331	0.026364	0.018001	0.016098	0.044579
1639	Listeria monocytogenes	0.384867	0.499326	0.358352	0.296923	0.552151	0.666691	0.483645	0.506117	0.078943	0.057989	0.061598	0.03558	0.061072	0.058125	0.054614	0.057345	0.05116	0.055366	0.053268	0.051022	0.005254	0.016142	0.014284	0.034951	0.027806	0.02614	0.075353	0.053378	0.052286	0.061838	0.057628	0.057696	0.016569	0.027748	0.025508	0.073869	0.096897	0.093973	0.087341	0.086025	0.083124	0.077039	0.057465	0.052427	0.023919	0.018633	0.01662	0.041812
265669	Listeria monocytogenes str. 4b F2365	0.385892	0.503987	0.349888	0.303801	0.543376	0.657478	0.473856	0.498794	0.077232	0.058028	0.061001	0.036624	0.060146	0.05559	0.046489	0.056574	0.050353	0.053922	0.052709	0.051162	0.006122	0.01669	0.014118	0.034304	0.027731	0.026526	0.074388	0.050898	0.050916	0.066574	0.0561	0.054938	0.017843	0.028718	0.026654	0.078398	0.096714	0.094646	0.095589	0.089179	0.088034	0.071297	0.054631	0.050111	0.026726	0.018314	0.016904	0.045686
1640	Listeria seeligeri	0.377282	0.50185	0.365308	0.264687	0.560054	0.681605	0.499987	0.49857	0.079186	0.056891	0.062481	0.031223	0.06144	0.060105	0.056779	0.058856	0.054029	0.059638	0.053473	0.05443	0.004697	0.015666	0.014526	0.039357	0.027701	0.025281	0.074673	0.055402	0.05412	0.065804	0.057958	0.062478	0.016058	0.026737	0.025426	0.067588	0.09917	0.093535	0.072705	0.083366	0.075805	0.081862	0.060979	0.053721	0.016399	0.01846	0.01422	0.035132
386043	Listeria welshimeri serovar 6b str. SLCC5334	0.368394	0.49712	0.34553	0.262532	0.54517	0.658516	0.476327	0.500668	0.075236	0.055346	0.059234	0.036704	0.059028	0.055228	0.04712	0.058906	0.051548	0.054065	0.052145	0.050958	0.00595	0.016634	0.014113	0.034297	0.027392	0.026496	0.074791	0.050737	0.051094	0.066249	0.053809	0.053879	0.017773	0.028153	0.026425	0.079773	0.102315	0.098578	0.095635	0.08896	0.087648	0.073689	0.057315	0.051686	0.026977	0.017227	0.014918	0.045638
1421	Lysinibacillus sphaericus	0.371099	0.482361	0.380898	0.250037	0.54057	0.680178	0.465162	0.476371	0.084632	0.055692	0.066838	0.031089	0.058701	0.057051	0.064861	0.058204	0.053093	0.053102	0.051933	0.049475	0.004998	0.016914	0.015359	0.038035	0.027388	0.021164	0.055968	0.049559	0.04501	0.065302	0.053368	0.058131	0.013928	0.028701	0.023263	0.067286	0.101476	0.102696	0.075959	0.090563	0.077195	0.067874	0.055543	0.048302	0.016721	0.017223	0.013886	0.039835
156889	Magnetococcus sp. MC-1	0.548943	0.613668	0.419346	0.613816	0.511644	0.594906	0.476469	0.463558	0.099088	0.085175	0.080149	0.060232	0.070174	0.070958	0.031659	0.036344	0.03411	0.052706	0.054784	0.054182	0.009522	0.017101	0.016774	0.051285	0.029509	0.031882	0.061525	0.046254	0.046821	0.077979	0.07452	0.072944	0.02629	0.034951	0.036895	0.050009	0.054826	0.049987	0.109759	0.096052	0.097623	0.039474	0.030684	0.029476	0.027852	0.021786	0.01988	0.034649
55518	Magnetospirillum gryphiswaldense	0.614657	0.647512	0.475969	0.720492	0.496676	0.60002	0.444425	0.445585	0.120138	0.097126	0.102739	0.075969	0.074963	0.07472	0.02586	0.029408	0.027309	0.051091	0.054396	0.050165	0.011091	0.016772	0.016535	0.034179	0.029555	0.026877	0.048889	0.043087	0.040318	0.088771	0.081051	0.082185	0.022026	0.037312	0.033441	0.050678	0.042473	0.041807	0.099272	0.099276	0.093693	0.034749	0.023294	0.021948	0.026804	0.020682	0.019768	0.033176
342108	Magnetospirillum magneticum AMB-1	0.662569	0.667696	0.467655	0.852355	0.4924	0.610541	0.443342	0.423318	0.126401	0.106584	0.106123	0.070363	0.07917	0.071721	0.024895	0.025152	0.027613	0.056625	0.054447	0.055483	0.009915	0.015965	0.015474	0.03091	0.029648	0.02598	0.057067	0.042345	0.040728	0.087361	0.087747	0.08452	0.021363	0.038121	0.035392	0.047078	0.034634	0.038429	0.102781	0.098953	0.093294	0.035181	0.019562	0.02027	0.025977	0.019679	0.021693	0.033918
75985	Mannheimia haemolytica	0.403872	0.509183	0.372435	0.329998	0.530437	0.63179	0.490194	0.469326	0.087742	0.060632	0.06108	0.04048	0.060106	0.060798	0.055178	0.053387	0.050623	0.052554	0.052418	0.052517	0.008138	0.017413	0.017509	0.047317	0.027869	0.027069	0.057913	0.047925	0.046446	0.07291	0.056281	0.058731	0.02029	0.030482	0.030607	0.067151	0.091333	0.083845	0.10135	0.09344	0.08712	0.069419	0.048811	0.044771	0.017966	0.018765	0.015365	0.041392
221988	Mannheimia succiniciproducens MBEL55E	0.435127	0.516167	0.368895	0.420318	0.521633	0.616028	0.475446	0.473425	0.086148	0.065495	0.06153	0.045622	0.06167	0.05951	0.048648	0.049058	0.047093	0.05012	0.052766	0.05024	0.010536	0.017757	0.017158	0.044877	0.028234	0.028154	0.06193	0.046478	0.045169	0.06774	0.059134	0.055769	0.019916	0.032054	0.031315	0.070225	0.08239	0.079036	0.105417	0.095847	0.094728	0.06112	0.043212	0.04234	0.024406	0.019805	0.019634	0.045098
394221	Maricaulis maris MCS10	0.63172	0.668621	0.468579	0.75796	0.491938	0.613421	0.447443	0.41495	0.126986	0.100269	0.106194	0.071205	0.076269	0.071877	0.025945	0.027691	0.028278	0.066219	0.054119	0.057057	0.007866	0.016662	0.015714	0.03061	0.029476	0.025503	0.059896	0.042006	0.040468	0.088133	0.082427	0.085992	0.019571	0.037975	0.035957	0.050295	0.039645	0.040916	0.098504	0.100397	0.091508	0.024915	0.021493	0.020057	0.024649	0.020184	0.018773	0.037337
351348	Marinobacter aquaeolei VT8	0.576649	0.631942	0.422217	0.675789	0.511573	0.599329	0.476706	0.458685	0.098173	0.090412	0.08368	0.066425	0.072528	0.071327	0.033111	0.033678	0.032889	0.057515	0.055271	0.056469	0.009374	0.016678	0.016067	0.042472	0.029773	0.031989	0.067269	0.046651	0.047849	0.075642	0.079084	0.07623	0.022589	0.035274	0.037751	0.051094	0.049172	0.046021	0.106962	0.095103	0.097007	0.037978	0.028426	0.027868	0.024657	0.021827	0.020674	0.036836
400668	Marinomonas sp. MWYL1	0.434058	0.531586	0.386103	0.384484	0.51352	0.615437	0.466269	0.458853	0.086794	0.065093	0.067419	0.044848	0.06078	0.060616	0.041744	0.048542	0.044654	0.055023	0.052048	0.050676	0.009931	0.018247	0.017549	0.041687	0.028002	0.02685	0.060754	0.044295	0.04297	0.069051	0.057288	0.058898	0.021473	0.032903	0.031666	0.065687	0.082763	0.077792	0.106293	0.098876	0.094065	0.053061	0.041311	0.037863	0.026159	0.019332	0.016664	0.042535
381	Mesorhizobium loti	0.598408	0.637811	0.460429	0.696984	0.499649	0.598907	0.454184	0.445855	0.116502	0.094085	0.095997	0.075407	0.073674	0.073722	0.027858	0.03101	0.029458	0.056402	0.054474	0.051875	0.012049	0.016928	0.016834	0.032443	0.02955	0.027952	0.056958	0.0437	0.041737	0.079366	0.079255	0.079881	0.023697	0.036835	0.034741	0.052551	0.045339	0.044032	0.10213	0.098774	0.094416	0.033801	0.024877	0.023701	0.022601	0.021006	0.019852	0.037182
266835	Mesorhizobium loti MAFF303099	0.633625	0.646416	0.462178	0.792282	0.496617	0.614228	0.444247	0.431377	0.123296	0.100913	0.101984	0.069809	0.076689	0.070437	0.027191	0.027767	0.029506	0.056788	0.054607	0.053942	0.008676	0.016393	0.015925	0.031193	0.02967	0.025702	0.053761	0.043243	0.040922	0.086184	0.084195	0.081522	0.020669	0.037467	0.033879	0.053868	0.039198	0.042729	0.098536	0.09855	0.092123	0.036933	0.021989	0.022384	0.024223	0.020437	0.022186	0.038406
420662	Methylibium petroleiphilum PM1	0.690855	0.696306	0.478274	0.897985	0.501219	0.590724	0.450247	0.462685	0.134102	0.113045	0.108151	0.07758	0.082147	0.079243	0.022403	0.023266	0.022644	0.05358	0.055504	0.051917	0.009821	0.014893	0.014382	0.037325	0.030082	0.030974	0.054183	0.044826	0.044706	0.084151	0.095701	0.088575	0.022943	0.037248	0.03597	0.039166	0.030152	0.030077	0.109531	0.094427	0.098233	0.029423	0.01879	0.019498	0.021524	0.019526	0.021379	0.033457
265072	Methylobacillus flagellatus KT	0.566575	0.610062	0.415599	0.674064	0.509155	0.606977	0.467834	0.452655	0.104438	0.088391	0.081897	0.059095	0.071501	0.067449	0.035054	0.034495	0.035419	0.052681	0.054878	0.055413	0.008246	0.016969	0.016309	0.044475	0.029605	0.029673	0.058759	0.045845	0.045826	0.075818	0.076729	0.071997	0.024874	0.035439	0.03588	0.058173	0.051247	0.051149	0.108061	0.096367	0.096142	0.041753	0.028817	0.029291	0.025613	0.021688	0.022459	0.037081
408	Methylobacterium extorquens	0.689431	0.685375	0.475105	0.907813	0.495905	0.624153	0.456956	0.406605	0.132226	0.112429	0.110368	0.072683	0.081831	0.073259	0.02466	0.023158	0.02795	0.059631	0.054972	0.060885	0.010194	0.015169	0.015234	0.028107	0.029879	0.025122	0.063049	0.043399	0.04172	0.093748	0.093593	0.092872	0.022214	0.037847	0.036663	0.047728	0.030517	0.035313	0.089918	0.096477	0.087131	0.036297	0.018283	0.019152	0.023275	0.019264	0.020661	0.033734
243233	Methylococcus capsulatus str. Bath	0.640604	0.664425	0.45459	0.802798	0.500859	0.589387	0.464155	0.449035	0.111917	0.102553	0.095391	0.078462	0.077538	0.076305	0.025937	0.027382	0.027587	0.054068	0.055095	0.054621	0.010966	0.01604	0.016019	0.0322	0.029866	0.031013	0.062908	0.044427	0.044516	0.085017	0.08672	0.082629	0.023289	0.037037	0.038053	0.047642	0.037913	0.036966	0.109005	0.096672	0.097816	0.032375	0.02208	0.022483	0.021041	0.020581	0.020837	0.037965
264732	Moorella thermoacetica ATCC 39073	0.570527	0.627607	0.424293	0.659682	0.51247	0.619302	0.466745	0.451362	0.103989	0.089277	0.087941	0.06871	0.072066	0.067931	0.03045	0.034309	0.033999	0.045281	0.055251	0.0573	0.010583	0.016728	0.015403	0.035512	0.029745	0.028978	0.067683	0.046812	0.047141	0.085788	0.078313	0.076973	0.017452	0.035107	0.035224	0.060399	0.050363	0.04972	0.112862	0.094988	0.092995	0.042963	0.029069	0.027971	0.021309	0.021888	0.021081	0.034274
480	Moraxella catarrhalis	0.427986	0.520355	0.394782	0.368821	0.537236	0.692128	0.525775	0.393805	0.102042	0.064676	0.067426	0.028823	0.062695	0.060389	0.080129	0.05104	0.064037	0.065741	0.053765	0.069472	0.003641	0.016859	0.018581	0.050027	0.028433	0.020075	0.041268	0.05059	0.045131	0.084584	0.061331	0.074756	0.023112	0.030218	0.030903	0.056098	0.084169	0.081441	0.076826	0.090312	0.06267	0.073476	0.048025	0.041601	0.010561	0.020298	0.013839	0.031475
1764	Mycobacterium avium	0.662612	0.681893	0.489175	0.816768	0.501768	0.590033	0.459739	0.455531	0.124167	0.107127	0.106331	0.083533	0.079578	0.082098	0.023811	0.025578	0.024	0.061922	0.055377	0.051446	0.011262	0.015521	0.015969	0.036554	0.030004	0.029907	0.046554	0.044828	0.043042	0.08881	0.090848	0.090483	0.026772	0.037064	0.035746	0.043028	0.034354	0.032527	0.093649	0.095427	0.093546	0.024957	0.020706	0.020079	0.018869	0.020223	0.019273	0.030273
243243	Mycobacterium avium 104	0.694917	0.696685	0.493186	0.894881	0.501209	0.603348	0.437879	0.462399	0.134112	0.113913	0.116532	0.076057	0.082522	0.077952	0.022122	0.022944	0.021834	0.062142	0.055523	0.05015	0.008502	0.014795	0.013968	0.030871	0.030092	0.028357	0.051331	0.044839	0.043134	0.088585	0.096433	0.090776	0.022761	0.037262	0.032969	0.041204	0.029573	0.030563	0.098318	0.094253	0.094576	0.021967	0.018529	0.018779	0.018706	0.019418	0.021574	0.029847
1770	Mycobacterium avium subsp. paratuberculosis	0.67812	0.682645	0.50409	0.847627	0.499018	0.61328	0.447405	0.436368	0.14373	0.110219	0.116619	0.075079	0.080891	0.078693	0.028396	0.024192	0.024339	0.059578	0.055216	0.052354	0.006394	0.015297	0.015601	0.036611	0.029962	0.025559	0.044612	0.044176	0.040533	0.091081	0.092661	0.09442	0.020967	0.03745	0.033013	0.042826	0.032078	0.033608	0.09226	0.0958	0.08702	0.027539	0.019355	0.018844	0.017966	0.019719	0.019728	0.025646
262316	Mycobacterium avium subsp. paratuberculosis K-10	0.697695	0.699352	0.496862	0.89687	0.500794	0.600315	0.437852	0.464216	0.134336	0.114485	0.117263	0.078101	0.082766	0.079037	0.021898	0.022709	0.021303	0.061312	0.055495	0.049554	0.008595	0.014746	0.014006	0.031019	0.030084	0.028586	0.049963	0.044737	0.042935	0.089445	0.09679	0.091335	0.023219	0.037318	0.032993	0.040833	0.029195	0.029794	0.098678	0.094286	0.094836	0.021303	0.018307	0.018457	0.018626	0.019319	0.021253	0.029396
410289	Mycobacterium bovis BCG str. Pasteur 1173P2	0.660268	0.682018	0.501221	0.797565	0.504264	0.611491	0.439567	0.461734	0.132649	0.106772	0.117149	0.073768	0.079472	0.078159	0.024945	0.025885	0.022947	0.058386	0.0556	0.049217	0.008932	0.015453	0.014651	0.030864	0.030082	0.026824	0.046903	0.045491	0.042219	0.099489	0.091265	0.091884	0.022406	0.036767	0.03127	0.042501	0.034644	0.034337	0.09779	0.094592	0.090013	0.020452	0.021178	0.019684	0.018477	0.020416	0.020016	0.029384
1769	Mycobacterium leprae	0.602359	0.647906	0.470015	0.689155	0.505413	0.61005	0.437064	0.469124	0.117496	0.095133	0.10458	0.069754	0.074372	0.072601	0.026512	0.030968	0.026413	0.058896	0.055083	0.048605	0.009551	0.016559	0.014973	0.032895	0.029782	0.027455	0.050691	0.045289	0.042951	0.084019	0.081612	0.081196	0.022485	0.036223	0.031069	0.048058	0.044454	0.043365	0.100267	0.096458	0.094594	0.026873	0.025462	0.023341	0.019681	0.021325	0.020718	0.029504
1772	Mycobacterium smegmatis	0.673349	0.687657	0.475827	0.856564	0.49591	0.60445	0.435094	0.448185	0.12322	0.109036	0.111727	0.072439	0.080326	0.073831	0.021546	0.02444	0.02376	0.064873	0.054877	0.05231	0.00721	0.015552	0.014114	0.031566	0.029828	0.027803	0.055097	0.043326	0.042486	0.085333	0.09077	0.086053	0.022333	0.037781	0.034231	0.044207	0.032885	0.034442	0.100587	0.097171	0.096939	0.022295	0.019295	0.019298	0.018456	0.019651	0.021461	0.032493
246196	Mycobacterium smegmatis str. MC2 155	0.679552	0.690733	0.485106	0.862818	0.498309	0.611794	0.434168	0.448965	0.129391	0.11048	0.115995	0.073105	0.080997	0.074368	0.022183	0.024046	0.023307	0.063124	0.055155	0.052056	0.00817	0.015296	0.013934	0.029218	0.029941	0.026913	0.053902	0.043994	0.042414	0.088026	0.092673	0.089004	0.022766	0.037536	0.033031	0.043321	0.031887	0.033771	0.097973	0.096005	0.093827	0.021737	0.01918	0.01899	0.019142	0.019645	0.021354	0.030912
164757	Mycobacterium sp. JLS	0.688233	0.697538	0.489997	0.877164	0.499171	0.610321	0.435294	0.4519	0.130873	0.112368	0.117799	0.075255	0.081834	0.075769	0.021129	0.02339	0.022462	0.064601	0.055289	0.051801	0.008106	0.01505	0.013779	0.028532	0.03	0.027269	0.053943	0.044264	0.042709	0.088818	0.094514	0.090803	0.022066	0.037472	0.033074	0.040704	0.030592	0.032091	0.097569	0.095306	0.093623	0.020694	0.018725	0.018519	0.019377	0.019479	0.021074	0.030316
189918	Mycobacterium sp. KMS	0.687056	0.697089	0.49127	0.872808	0.49891	0.609347	0.436368	0.451014	0.131104	0.112103	0.117617	0.075797	0.081715	0.076225	0.021199	0.023472	0.022495	0.064569	0.055257	0.051767	0.00819	0.01509	0.013926	0.029025	0.029987	0.027265	0.053596	0.044189	0.042529	0.08833	0.094213	0.09106	0.022301	0.037498	0.033188	0.040461	0.03077	0.032091	0.097248	0.095455	0.093387	0.020742	0.018771	0.01848	0.019343	0.019494	0.020834	0.029951
164756	Mycobacterium sp. MCS	0.688344	0.698023	0.490858	0.87615	0.499136	0.609571	0.436671	0.451165	0.130815	0.11239	0.117656	0.075991	0.081843	0.076216	0.021125	0.023379	0.022461	0.064809	0.055287	0.051919	0.008128	0.015049	0.01387	0.028788	0.029999	0.027336	0.053831	0.044255	0.04268	0.088605	0.094522	0.091202	0.022274	0.037477	0.033254	0.040456	0.030577	0.031926	0.097182	0.095314	0.093421	0.020848	0.018714	0.018464	0.019169	0.019474	0.02087	0.030028
1773	Mycobacterium tuberculosis	0.644295	0.647759	0.481031	0.804094	0.520382	0.629606	0.480515	0.451024	0.115705	0.104221	0.101913	0.055462	0.078782	0.078577	0.033586	0.027963	0.030361	0.063422	0.056952	0.055832	0.008561	0.014993	0.016555	0.033071	0.030501	0.026985	0.052971	0.0499	0.04587	0.104968	0.09373	0.094268	0.020902	0.034811	0.032846	0.040143	0.036681	0.038106	0.082291	0.089274	0.080547	0.038626	0.024501	0.024943	0.020816	0.021656	0.021683	0.031238
83331	Mycobacterium tuberculosis CDC1551	0.658885	0.680373	0.502038	0.794245	0.503809	0.608043	0.439192	0.464193	0.132016	0.106462	0.116475	0.075128	0.079327	0.078691	0.024667	0.02598	0.022774	0.057979	0.055545	0.048477	0.009386	0.015506	0.014801	0.031214	0.03006	0.027073	0.046711	0.045358	0.041998	0.097123	0.090869	0.091216	0.022636	0.036812	0.03125	0.042257	0.034875	0.034264	0.09746	0.094819	0.090713	0.020563	0.021215	0.01973	0.018641	0.020418	0.02001	0.029257
336982	Mycobacterium tuberculosis F11	0.660137	0.680859	0.501859	0.797694	0.504089	0.611458	0.439465	0.461343	0.132427	0.106736	0.117114	0.073382	0.079452	0.0782	0.025391	0.025888	0.023011	0.057919	0.055582	0.049092	0.008903	0.015465	0.014731	0.030905	0.030075	0.026717	0.046687	0.045442	0.042046	0.099976	0.091184	0.091818	0.022289	0.036786	0.031195	0.042644	0.03467	0.034436	0.097537	0.094663	0.08984	0.020373	0.021165	0.019708	0.018436	0.020409	0.020052	0.029534
419947	Mycobacterium tuberculosis H37Ra	0.659718	0.680882	0.500856	0.797417	0.503817	0.610758	0.438743	0.461949	0.132655	0.106635	0.1169	0.073684	0.079403	0.078024	0.025177	0.025911	0.022966	0.058092	0.055552	0.049001	0.008938	0.015487	0.014686	0.030942	0.030064	0.026812	0.046932	0.045365	0.04207	0.09855	0.091019	0.091383	0.022357	0.036815	0.031229	0.042702	0.034744	0.034489	0.097785	0.094782	0.090322	0.020387	0.021159	0.019717	0.018468	0.020402	0.020113	0.029554
83332	Mycobacterium tuberculosis H37Rv	0.660078	0.681063	0.500958	0.798213	0.50396	0.611173	0.438758	0.461948	0.132646	0.106717	0.117031	0.073318	0.079441	0.077998	0.025273	0.025887	0.022964	0.058089	0.055569	0.049039	0.008878	0.015472	0.014666	0.030957	0.030071	0.026785	0.04691	0.045406	0.042102	0.099095	0.09113	0.091491	0.022319	0.036801	0.031198	0.042671	0.034683	0.034464	0.097745	0.094713	0.090216	0.020428	0.021153	0.019716	0.018485	0.020403	0.020131	0.02961
362242	Mycobacterium ulcerans Agy99	0.657976	0.67618	0.493607	0.80414	0.501145	0.610425	0.438022	0.454989	0.132154	0.106132	0.114498	0.072372	0.079129	0.0764	0.024367	0.025934	0.023896	0.058822	0.055279	0.049898	0.009061	0.015653	0.014865	0.032019	0.029961	0.026585	0.049466	0.04463	0.041656	0.092021	0.089827	0.089243	0.023155	0.03711	0.031845	0.044245	0.035099	0.035671	0.09837	0.095853	0.0913	0.021791	0.020938	0.019949	0.01935	0.020282	0.020581	0.029632
350058	Mycobacterium vanbaalenii PYR-1	0.682666	0.6916	0.48973	0.866667	0.501003	0.612668	0.434365	0.455977	0.130518	0.111292	0.117374	0.073276	0.081384	0.075311	0.021591	0.023911	0.022783	0.064419	0.055438	0.051092	0.008302	0.015098	0.013824	0.029101	0.03005	0.027073	0.053283	0.044732	0.042823	0.089132	0.094153	0.090135	0.022025	0.037243	0.032301	0.041411	0.031346	0.032984	0.097252	0.094862	0.093038	0.020882	0.019293	0.019096	0.019433	0.019722	0.021551	0.030511
34	Myxococcus xanthus	0.693093	0.702012	0.482123	0.895144	0.512694	0.592507	0.45275	0.492825	0.124774	0.114138	0.109744	0.082797	0.082716	0.081436	0.021057	0.023543	0.020996	0.051903	0.056609	0.049463	0.009482	0.014312	0.013443	0.035393	0.030471	0.033055	0.066723	0.048007	0.048064	0.084548	0.100192	0.090793	0.020266	0.035931	0.034018	0.03255	0.029463	0.027964	0.105244	0.090082	0.098033	0.033116	0.019966	0.020402	0.019994	0.020103	0.022075	0.030566
246197	Myxococcus xanthus DK 1622	0.69228	0.702572	0.486463	0.887804	0.506905	0.580183	0.450226	0.490307	0.122223	0.113665	0.109016	0.081744	0.082463	0.083131	0.020986	0.023382	0.020336	0.051173	0.05606	0.048036	0.009495	0.014598	0.013939	0.034286	0.030284	0.033437	0.063412	0.046386	0.046209	0.087147	0.09797	0.089276	0.021784	0.0366	0.034759	0.029129	0.029769	0.027512	0.109325	0.092252	0.100558	0.028158	0.019347	0.019562	0.019273	0.019805	0.021207	0.032996
485	Neisseria gonorrhoeae	0.508894	0.548537	0.409627	0.568518	0.519658	0.627664	0.504289	0.42702	0.096282	0.078134	0.069912	0.051336	0.067466	0.067186	0.048541	0.040885	0.048339	0.051935	0.054637	0.058732	0.007787	0.017177	0.019896	0.041622	0.029276	0.025965	0.056012	0.047726	0.043771	0.087897	0.070109	0.071121	0.020934	0.033515	0.034841	0.049792	0.063548	0.062796	0.086346	0.094394	0.080779	0.062594	0.035713	0.036025	0.022554	0.021819	0.020132	0.042781
242231	Neisseria gonorrhoeae FA 1090	0.541246	0.580206	0.410362	0.63317	0.513	0.619062	0.479694	0.440245	0.102668	0.083797	0.076691	0.057812	0.069624	0.066029	0.039649	0.037183	0.041145	0.052376	0.054756	0.056868	0.011181	0.017136	0.017621	0.038519	0.029468	0.027522	0.061887	0.046497	0.044726	0.079195	0.073629	0.070705	0.021724	0.034703	0.034993	0.057381	0.056435	0.057504	0.097552	0.095808	0.089407	0.056321	0.031575	0.03236	0.024809	0.021818	0.022224	0.041988
135720	Neisseria meningitidis	0.518091	0.559596	0.415467	0.579211	0.527656	0.646839	0.496501	0.439627	0.100776	0.080035	0.075719	0.051318	0.068873	0.0666	0.050905	0.040428	0.046329	0.054811	0.055529	0.058868	0.005735	0.016607	0.017979	0.040277	0.029584	0.025215	0.059719	0.050175	0.046183	0.084	0.073645	0.074667	0.018573	0.032741	0.032141	0.051253	0.061206	0.062492	0.086244	0.091141	0.078288	0.065937	0.03653	0.036346	0.019429	0.022429	0.021349	0.038425
272831	Neisseria meningitidis FAM18	0.532315	0.5749	0.403781	0.618265	0.512582	0.62001	0.479405	0.438332	0.100643	0.082136	0.074927	0.054671	0.06884	0.064651	0.040504	0.038045	0.042313	0.05301	0.054535	0.057224	0.010328	0.017282	0.017563	0.03978	0.029357	0.02737	0.062107	0.046227	0.044658	0.077124	0.072075	0.068998	0.022177	0.034634	0.035071	0.058421	0.058392	0.059638	0.099386	0.096264	0.089783	0.056373	0.032249	0.033022	0.024515	0.021716	0.02217	0.041415
122586	Neisseria meningitidis MC58	0.532081	0.574547	0.40583	0.615866	0.51339	0.621707	0.480279	0.438183	0.101232	0.082123	0.07534	0.055003	0.068883	0.064954	0.041165	0.038119	0.042407	0.052722	0.054603	0.057268	0.010585	0.01724	0.017624	0.040067	0.029379	0.027178	0.061549	0.046444	0.044665	0.07763	0.072247	0.069622	0.022111	0.03454	0.034846	0.058561	0.058424	0.059638	0.098575	0.09597	0.088895	0.056531	0.032423	0.033075	0.024268	0.021761	0.022042	0.041034
122587	Neisseria meningitidis Z2491	0.535398	0.577633	0.40439	0.624169	0.512733	0.621195	0.478139	0.438864	0.102115	0.082708	0.075724	0.054526	0.069111	0.064572	0.040014	0.037747	0.041928	0.052958	0.054613	0.057341	0.010239	0.017232	0.017359	0.039726	0.029396	0.027347	0.062445	0.046323	0.044846	0.077149	0.072611	0.06938	0.022001	0.034657	0.034966	0.058137	0.057712	0.059213	0.099812	0.096105	0.089837	0.056419	0.032017	0.032792	0.024626	0.021754	0.022339	0.041088
222891	Neorickettsia sennetsu str. Miyayama	0.414867	0.495915	0.372332	0.376355	0.529544	0.633638	0.466788	0.488207	0.069401	0.062377	0.062385	0.050303	0.060872	0.058679	0.041485	0.052013	0.047895	0.047262	0.052733	0.047119	0.017184	0.017409	0.016427	0.027636	0.028055	0.025988	0.064554	0.048031	0.044947	0.066324	0.057739	0.054613	0.020253	0.030802	0.027243	0.073592	0.088083	0.087258	0.105875	0.093481	0.090981	0.06656	0.047375	0.045688	0.022039	0.01929	0.019642	0.050195
387092	Nitratiruptor sp. SB155-2	0.398744	0.496574	0.323	0.376659	0.5469	0.652456	0.497601	0.490644	0.069832	0.060109	0.052576	0.039685	0.061512	0.05364	0.042519	0.055246	0.056361	0.05325	0.053438	0.055594	0.008747	0.016417	0.014324	0.033745	0.028029	0.028525	0.074726	0.052376	0.053551	0.059677	0.058758	0.052074	0.020699	0.028597	0.029613	0.085009	0.092659	0.091072	0.099667	0.087571	0.087897	0.089142	0.054147	0.05429	0.022985	0.01925	0.020646	0.051445
323097	Nitrobacter hamburgensis X14	0.626538	0.645	0.465742	0.768873	0.503057	0.609605	0.449536	0.450029	0.121599	0.099822	0.100805	0.07574	0.076384	0.07311	0.0282	0.028702	0.028585	0.058138	0.055159	0.051936	0.00873	0.016218	0.015958	0.031733	0.029864	0.027216	0.052564	0.044898	0.042498	0.081482	0.084999	0.082322	0.021348	0.036689	0.03326	0.053195	0.040221	0.041622	0.096149	0.096408	0.092395	0.037708	0.023362	0.02339	0.022785	0.020922	0.022022	0.036446
323098	Nitrobacter winogradskyi Nb-255	0.631338	0.650173	0.467582	0.776259	0.503316	0.607846	0.450912	0.45119	0.121741	0.100801	0.101466	0.079341	0.076827	0.073985	0.02769	0.028298	0.028016	0.058671	0.055237	0.05207	0.008379	0.016109	0.015874	0.031314	0.029902	0.027618	0.054915	0.045011	0.042808	0.081444	0.085903	0.083324	0.02093	0.036695	0.033593	0.053314	0.039393	0.040392	0.095611	0.096121	0.092634	0.036109	0.023059	0.023033	0.022978	0.02087	0.021772	0.036479
323261	Nitrosococcus oceani ATCC 19707	0.514073	0.598933	0.417403	0.525884	0.507055	0.5847	0.473978	0.462487	0.094761	0.078622	0.07689	0.065973	0.066858	0.070667	0.031859	0.039519	0.034807	0.047063	0.053634	0.051979	0.009985	0.017829	0.017713	0.044604	0.028971	0.031766	0.066052	0.044407	0.044724	0.076101	0.067798	0.069283	0.024232	0.03499	0.036919	0.058566	0.062614	0.054387	0.112853	0.098927	0.099835	0.04188	0.032721	0.029949	0.021217	0.021159	0.017479	0.039487
228410	Nitrosomonas europaea ATCC 19718	0.516611	0.593699	0.411832	0.544303	0.514091	0.598276	0.469113	0.474884	0.092524	0.079336	0.077659	0.064081	0.067645	0.068379	0.035752	0.039729	0.03522	0.053449	0.054328	0.051464	0.009743	0.017401	0.016559	0.043187	0.029218	0.031251	0.060214	0.046348	0.046541	0.071782	0.069949	0.068622	0.025093	0.034249	0.034556	0.063939	0.061887	0.056283	0.106745	0.096216	0.098676	0.041072	0.033893	0.03185	0.023957	0.021614	0.019619	0.039203
335283	Nitrosomonas eutropha C91	0.495185	0.580747	0.407238	0.497571	0.516464	0.600904	0.467647	0.48084	0.093038	0.075594	0.075655	0.060976	0.066068	0.06721	0.036442	0.042108	0.036256	0.052119	0.054027	0.050222	0.010155	0.017517	0.016543	0.044051	0.029011	0.030893	0.059388	0.046557	0.046515	0.070825	0.067151	0.06646	0.025021	0.033665	0.033355	0.06626	0.066879	0.060479	0.1072	0.096011	0.098527	0.043898	0.036286	0.03358	0.024484	0.021373	0.01902	0.038759
323848	Nitrosospira multiformis ATCC 25196	0.548963	0.60623	0.42553	0.615129	0.51732	0.605011	0.467493	0.479456	0.098964	0.085389	0.083111	0.065695	0.070592	0.070358	0.034171	0.03668	0.033305	0.050738	0.055294	0.051274	0.009517	0.016787	0.016106	0.037368	0.029675	0.030833	0.063029	0.047823	0.047227	0.078108	0.076057	0.072964	0.023326	0.034311	0.033475	0.057749	0.054672	0.051385	0.105097	0.093937	0.096064	0.041983	0.031724	0.030676	0.024613	0.022125	0.021494	0.039198
247156	Nocardia farcinica IFM 10152	0.711637	0.719803	0.505379	0.909728	0.493344	0.605621	0.43068	0.44373	0.141589	0.117036	0.125426	0.082247	0.083854	0.078176	0.0179	0.021336	0.020108	0.061095	0.054806	0.051657	0.00752	0.014725	0.013379	0.026994	0.029829	0.026833	0.055642	0.042797	0.041206	0.089212	0.096641	0.094883	0.022378	0.038199	0.033639	0.037311	0.027502	0.028496	0.101511	0.096448	0.093746	0.018138	0.016661	0.01604	0.01709	0.018515	0.01929	0.028237
196162	Nocardioides sp. JS614	0.717582	0.723985	0.494929	0.933833	0.492392	0.607639	0.438646	0.430891	0.132617	0.118266	0.122224	0.079311	0.084398	0.077359	0.017498	0.02085	0.021147	0.063916	0.054726	0.055467	0.007599	0.01461	0.01338	0.027773	0.0298	0.027117	0.057836	0.04256	0.041996	0.092457	0.097362	0.095506	0.02284	0.038318	0.035816	0.034774	0.026736	0.028418	0.103068	0.096534	0.093769	0.018548	0.016215	0.016011	0.017197	0.018287	0.019134	0.027658
103690	Nostoc sp. PCC 7120	0.42416	0.52817	0.389268	0.355041	0.517122	0.600626	0.474853	0.475886	0.079989	0.063577	0.06485	0.050278	0.060335	0.06392	0.046296	0.049954	0.043075	0.048045	0.052037	0.048218	0.009566	0.018101	0.018256	0.05546	0.02793	0.029112	0.061173	0.044968	0.043781	0.066225	0.056593	0.058639	0.01838	0.032321	0.032062	0.069457	0.085516	0.075534	0.109666	0.097808	0.096413	0.048042	0.043168	0.039111	0.017324	0.019098	0.015357	0.039404
48935	Novosphingobium aromaticivorans	0.62681	0.649591	0.469199	0.76164	0.499677	0.60743	0.46166	0.429942	0.122831	0.099704	0.099667	0.074931	0.076229	0.07506	0.028628	0.028507	0.029733	0.05914	0.054834	0.05512	0.011274	0.016381	0.016986	0.032584	0.029744	0.026867	0.058019	0.043994	0.041572	0.082912	0.083997	0.08547	0.0217	0.037073	0.035623	0.048918	0.040271	0.040905	0.093116	0.097668	0.08977	0.033416	0.022872	0.022425	0.024909	0.020716	0.019917	0.037168
279238	Novosphingobium aromaticivorans DSM 12444	0.656195	0.675394	0.477035	0.816155	0.497385	0.613827	0.44978	0.428549	0.1318	0.105557	0.108815	0.073164	0.078799	0.074283	0.026151	0.025908	0.026783	0.058248	0.054895	0.055726	0.008772	0.015873	0.01537	0.030531	0.029814	0.026291	0.056509	0.043614	0.04179	0.090743	0.088285	0.088951	0.020191	0.037526	0.035058	0.046818	0.035491	0.037281	0.097411	0.097339	0.090507	0.030399	0.020584	0.020085	0.024316	0.020097	0.020053	0.036117
221109	Oceanobacillus iheyensis HTE831	0.361847	0.490117	0.337857	0.257565	0.551379	0.645256	0.482407	0.526474	0.064975	0.054428	0.055304	0.03767	0.059269	0.056569	0.048076	0.060217	0.049764	0.054739	0.052293	0.047834	0.006059	0.016258	0.01396	0.040425	0.027317	0.029239	0.076582	0.052231	0.053183	0.066932	0.053958	0.051544	0.021416	0.027349	0.026298	0.085307	0.104406	0.097467	0.094592	0.086872	0.092224	0.064218	0.060146	0.055328	0.027427	0.017005	0.01529	0.044548
439375	Ochrobactrum anthropi ATCC 49188	0.571705	0.628339	0.439452	0.647324	0.499898	0.617049	0.449815	0.432831	0.11269	0.088957	0.093742	0.064733	0.071316	0.067186	0.031395	0.033466	0.032796	0.056434	0.05409	0.055446	0.007799	0.01738	0.015957	0.032369	0.029337	0.02626	0.05881	0.043438	0.042313	0.082424	0.074995	0.076641	0.019795	0.036531	0.034411	0.05924	0.050452	0.050911	0.099192	0.099662	0.093208	0.041436	0.026876	0.025028	0.025528	0.021125	0.019817	0.039566
1247	Oenococcus oeni	0.392619	0.495849	0.349514	0.332493	0.5213	0.648144	0.471504	0.444253	0.077749	0.058648	0.059364	0.038222	0.05824	0.052675	0.052722	0.053984	0.055697	0.060135	0.051293	0.05478	0.003291	0.018023	0.016246	0.039467	0.027452	0.023772	0.058504	0.045117	0.04379	0.068141	0.052897	0.052963	0.019126	0.03121	0.029738	0.07852	0.094792	0.095741	0.094591	0.097074	0.08707	0.074724	0.047484	0.044523	0.025116	0.017708	0.016593	0.045783
203123	Oenococcus oeni PSU-1	0.389537	0.474951	0.348339	0.34532	0.51661	0.632778	0.470618	0.446435	0.07403	0.058052	0.055421	0.039048	0.057493	0.052908	0.05362	0.053946	0.056404	0.056431	0.050798	0.051022	0.003343	0.018319	0.017497	0.040167	0.027274	0.02388	0.053358	0.043802	0.041148	0.064336	0.051591	0.049269	0.018619	0.03163	0.02961	0.082527	0.095732	0.096946	0.099863	0.098873	0.089863	0.075414	0.046517	0.045488	0.022783	0.017311	0.017669	0.050623
262768	Onion yellows phytoplasma OY-M	0.29132	0.396125	0.276051	0.201784	0.527264	0.614614	0.50709	0.460089	0.044734	0.043885	0.033128	0.026404	0.050971	0.045274	0.071033	0.067352	0.073564	0.045639	0.04746	0.048256	0.01037	0.017777	0.017589	0.058933	0.025293	0.025785	0.060466	0.042814	0.041122	0.042156	0.040331	0.034081	0.020601	0.028038	0.030258	0.088509	0.129363	0.120146	0.109182	0.097087	0.092685	0.1082	0.060758	0.062688	0.017697	0.010035	0.012296	0.05704
428984	Onion yellows phytoplasma OY-W	0.293246	0.394185	0.28591	0.199645	0.516618	0.613562	0.485828	0.450465	0.050173	0.043957	0.035555	0.023833	0.049847	0.044417	0.066305	0.065981	0.070865	0.043429	0.046764	0.046109	0.012258	0.018429	0.01787	0.050082	0.025108	0.023805	0.05514	0.040325	0.037797	0.049763	0.039066	0.033595	0.018821	0.029117	0.029041	0.08704	0.128319	0.124203	0.115293	0.100876	0.09465	0.102762	0.056896	0.058089	0.018593	0.009942	0.012274	0.064528
357244	Orientia tsutsugamushi Boryong	0.309377	0.410036	0.317091	0.201005	0.543992	0.646098	0.491815	0.494062	0.060251	0.046641	0.04269	0.033529	0.054417	0.051999	0.070341	0.066522	0.064772	0.049018	0.049478	0.045018	0.014813	0.016762	0.016474	0.040511	0.026018	0.02408	0.055319	0.047903	0.043961	0.047055	0.045178	0.041315	0.021198	0.026873	0.024659	0.10109	0.122885	0.119148	0.10207	0.090716	0.08616	0.080669	0.064404	0.063251	0.021308	0.01228	0.013137	0.043802
318586	Paracoccus denitrificans PD1222	0.672993	0.687351	0.478953	0.852676	0.500342	0.6012	0.442801	0.457025	0.132577	0.109216	0.110281	0.078116	0.08047	0.076353	0.022804	0.024664	0.023547	0.056397	0.055313	0.051768	0.008836	0.015354	0.014358	0.032288	0.029993	0.028904	0.057033	0.044505	0.043574	0.090662	0.092204	0.087639	0.020959	0.037277	0.03434	0.05014	0.032807	0.033305	0.104616	0.095524	0.096127	0.024737	0.019845	0.01982	0.026754	0.019914	0.021266	0.034652
402881	Parvibaculum lavamentivorans DS-1	0.62849	0.659393	0.457319	0.768758	0.501197	0.617078	0.452695	0.433819	0.123077	0.10012	0.101843	0.070509	0.076461	0.07115	0.026334	0.028439	0.029235	0.056647	0.055001	0.056597	0.008067	0.016272	0.015288	0.028213	0.02981	0.02691	0.065096	0.044415	0.043365	0.08669	0.084753	0.084238	0.020596	0.036914	0.035121	0.051426	0.03994	0.041607	0.098889	0.09703	0.0918	0.036227	0.022966	0.0224	0.025414	0.020784	0.020819	0.038117
747	Pasteurella multocida	0.386139	0.493622	0.361979	0.302815	0.540245	0.643745	0.506611	0.470377	0.078554	0.058017	0.056752	0.043173	0.059812	0.060367	0.061044	0.056305	0.055804	0.056232	0.052496	0.054398	0.007522	0.016885	0.017521	0.039925	0.027693	0.026737	0.061944	0.050027	0.048313	0.067621	0.055539	0.058273	0.01953	0.02906	0.030105	0.064058	0.096676	0.087999	0.090328	0.090311	0.08207	0.076568	0.053657	0.049562	0.016914	0.018191	0.014616	0.044224
272843	Pasteurella multocida subsp. multocida str. Pm70	0.411363	0.519877	0.36648	0.347732	0.521095	0.604297	0.474876	0.484111	0.085718	0.061615	0.060459	0.04445	0.059713	0.060246	0.043243	0.051755	0.04503	0.049032	0.051938	0.048758	0.010905	0.017941	0.017057	0.05097	0.027802	0.029961	0.060977	0.045645	0.045755	0.065466	0.055537	0.054674	0.023731	0.031635	0.031928	0.068611	0.089184	0.080273	0.109332	0.096677	0.099035	0.059232	0.045484	0.042256	0.024011	0.018696	0.016249	0.044292
555	Pectobacterium carotovorum subsp. carotovorum (Erwinia carotovora	0.523253	0.569608	0.410765	0.589385	0.523945	0.617624	0.481112	0.473101	0.088146	0.080864	0.074984	0.044636	0.068988	0.067896	0.046514	0.039668	0.039705	0.054099	0.055334	0.052549	0.007986	0.016758	0.017136	0.049193	0.02956	0.029212	0.049869	0.04922	0.047183	0.08732	0.073544	0.069525	0.020653	0.033232	0.032533	0.060133	0.060129	0.058612	0.103943	0.092343	0.090398	0.047115	0.035285	0.035651	0.031418	0.022284	0.022662	0.035924
278197	Pediococcus pentosaceus ATCC 25745	0.380006	0.496351	0.348535	0.295131	0.533858	0.648225	0.482618	0.470732	0.073903	0.056949	0.058019	0.039277	0.058624	0.055221	0.052397	0.056556	0.054328	0.058879	0.051794	0.053541	0.00409	0.017303	0.015773	0.042752	0.027464	0.025842	0.06136	0.048044	0.047619	0.06679	0.053434	0.054121	0.019733	0.029608	0.029055	0.077384	0.098668	0.094754	0.093578	0.092789	0.086962	0.069013	0.052462	0.048319	0.027089	0.017521	0.015288	0.043199
338963	Pelobacter carbinolicus DSM 2380	0.560988	0.617517	0.416772	0.648674	0.501891	0.595548	0.472392	0.437734	0.094715	0.087024	0.080868	0.067461	0.070511	0.068803	0.03054	0.034593	0.035287	0.055379	0.054097	0.05697	0.014253	0.017448	0.017125	0.039235	0.029309	0.030121	0.063	0.043815	0.044352	0.078608	0.073829	0.072405	0.022518	0.036186	0.03869	0.05543	0.052561	0.050191	0.110952	0.099291	0.097691	0.04338	0.028018	0.027471	0.024757	0.021239	0.019903	0.039576
338966	Pelobacter propionicus DSM 2379	0.593788	0.608608	0.424853	0.747903	0.508757	0.608533	0.469615	0.448122	0.092947	0.093607	0.083455	0.069517	0.073825	0.06883	0.032423	0.031928	0.035503	0.052447	0.055276	0.055206	0.013712	0.016537	0.016871	0.034127	0.029827	0.028837	0.064644	0.046099	0.044827	0.078336	0.081155	0.073893	0.020779	0.035765	0.035514	0.059366	0.045952	0.048305	0.106466	0.095528	0.093622	0.043277	0.026627	0.028828	0.025831	0.021588	0.024351	0.039321
370438	Pelotomaculum thermopropionicum SI	0.546662	0.589884	0.408621	0.641481	0.535504	0.641364	0.478791	0.486357	0.094897	0.085523	0.080576	0.065072	0.071753	0.066418	0.033246	0.037932	0.038255	0.046045	0.056783	0.055023	0.012713	0.015795	0.01478	0.030188	0.030071	0.029133	0.072388	0.05304	0.0521	0.08464	0.08066	0.074018	0.016861	0.032193	0.030767	0.061616	0.054606	0.055781	0.103681	0.087315	0.087257	0.056589	0.035431	0.036222	0.02255	0.023179	0.025295	0.039009
38294	Photobacterium damselae subsp. piscicida (causative agent of fish	0.500994	0.57231	0.405018	0.525655	0.525567	0.61212	0.493683	0.470897	0.08804	0.076901	0.07184	0.054793	0.067326	0.069036	0.039326	0.042095	0.040687	0.056341	0.054948	0.054445	0.012123	0.016925	0.017551	0.046655	0.02932	0.030705	0.064444	0.049214	0.048456	0.070708	0.070298	0.070047	0.021687	0.032736	0.0345	0.05211	0.065276	0.059345	0.09346	0.092457	0.090407	0.056869	0.037702	0.036211	0.026517	0.022016	0.019522	0.036247
298386	Photobacterium profundum SS9	0.427789	0.530641	0.381418	0.371306	0.518697	0.614744	0.474388	0.46696	0.083737	0.064212	0.065398	0.04523	0.060786	0.061369	0.044863	0.049665	0.045133	0.055156	0.052287	0.051025	0.011511	0.017983	0.01744	0.044619	0.028035	0.028013	0.059593	0.045487	0.0447	0.066597	0.057442	0.059024	0.022948	0.032226	0.031977	0.066989	0.084476	0.077547	0.103308	0.097129	0.093921	0.054558	0.043206	0.039538	0.026641	0.01934	0.016266	0.040956
29488	Photorhabdus luminescens	0.457928	0.534459	0.394419	0.444906	0.52307	0.605672	0.498065	0.465473	0.080175	0.069347	0.064085	0.04827	0.06364	0.067184	0.054056	0.046601	0.045459	0.055799	0.053579	0.052189	0.008246	0.017493	0.019277	0.054622	0.028641	0.029589	0.054539	0.047483	0.045447	0.068021	0.062896	0.063591	0.021072	0.032318	0.033978	0.061706	0.076181	0.067958	0.103888	0.094676	0.090034	0.049341	0.041299	0.039587	0.020325	0.020734	0.017749	0.03521
243265	Photorhabdus luminescens subsp. laumondii TTO1	0.442472	0.535419	0.384697	0.407301	0.520022	0.603696	0.48366	0.472711	0.079699	0.066668	0.064205	0.05124	0.062102	0.064148	0.046644	0.048104	0.044011	0.052328	0.052862	0.050721	0.011043	0.017799	0.018063	0.0472	0.028317	0.02985	0.059138	0.046246	0.045471	0.068095	0.059889	0.060141	0.023864	0.032368	0.033297	0.06908	0.080383	0.07195	0.105547	0.096239	0.095065	0.051931	0.042083	0.039455	0.023828	0.020012	0.017156	0.03921
365044	Polaromonas naphthalenivorans CJ2	0.6288	0.649459	0.454034	0.782906	0.504031	0.601272	0.453806	0.457015	0.123807	0.100325	0.096841	0.064609	0.076637	0.073204	0.028674	0.028553	0.028355	0.050512	0.055278	0.052535	0.01024	0.016124	0.015637	0.042222	0.029912	0.029322	0.053015	0.045182	0.044217	0.080046	0.085691	0.08046	0.022465	0.036595	0.034838	0.04565	0.039805	0.040364	0.107916	0.095954	0.096271	0.039307	0.023338	0.023866	0.025146	0.020949	0.022489	0.035917
296591	Polaromonas sp. JS666	0.627995	0.651772	0.455959	0.776255	0.50298	0.602687	0.44818	0.458073	0.123215	0.100111	0.098835	0.065071	0.07651	0.072564	0.027427	0.028571	0.027732	0.050045	0.055168	0.051905	0.009758	0.016193	0.015322	0.040057	0.02987	0.028923	0.052386	0.044891	0.043874	0.081791	0.085224	0.080272	0.022559	0.036709	0.034218	0.045772	0.039974	0.040603	0.107003	0.09638	0.096769	0.037925	0.023248	0.023441	0.025471	0.020897	0.022404	0.036014
837	Porphyromonas gingivalis	0.477405	0.536056	0.394853	0.501307	0.522444	0.641859	0.495638	0.429834	0.084031	0.072668	0.068522	0.04402	0.065149	0.062622	0.054743	0.044418	0.050925	0.056753	0.054076	0.05884	0.009771	0.017353	0.01854	0.035434	0.028919	0.024751	0.062841	0.047796	0.044358	0.075457	0.065779	0.067336	0.018798	0.032718	0.032831	0.057868	0.071154	0.071304	0.079617	0.094335	0.080394	0.061249	0.03926	0.038391	0.025036	0.021288	0.019585	0.038978
242619	Porphyromonas gingivalis W83	0.49463	0.547878	0.387356	0.548656	0.516364	0.610166	0.485572	0.453353	0.077582	0.075493	0.066614	0.060575	0.066014	0.063696	0.040356	0.04216	0.044861	0.053968	0.054004	0.054363	0.011734	0.017529	0.018122	0.033128	0.029001	0.028805	0.067157	0.046518	0.045085	0.069169	0.06704	0.062878	0.021314	0.033668	0.034732	0.067676	0.067015	0.065317	0.098288	0.096065	0.092495	0.056451	0.036316	0.037205	0.027163	0.021356	0.021626	0.044404
146891	Prochlorococcus marinus str. AS9601	0.321149	0.41815	0.338121	0.207176	0.549517	0.64944	0.49339	0.50572	0.05374	0.048385	0.046518	0.039089	0.055996	0.056335	0.065085	0.065414	0.060995	0.051692	0.050387	0.043834	0.011456	0.016419	0.016819	0.030168	0.026366	0.024209	0.067029	0.049934	0.044849	0.062701	0.047688	0.045304	0.014967	0.026606	0.023661	0.090767	0.118587	0.113432	0.107597	0.088477	0.083741	0.086026	0.064826	0.062406	0.01753	0.013558	0.013276	0.049293
167546	Prochlorococcus marinus str. MIT 9301	0.32151	0.418743	0.338369	0.207419	0.549044	0.648984	0.492386	0.505764	0.054179	0.048432	0.046677	0.039126	0.055964	0.056276	0.064806	0.065327	0.060738	0.051214	0.050374	0.043756	0.011613	0.016449	0.016801	0.03026	0.026371	0.024218	0.067134	0.049821	0.044777	0.062734	0.047663	0.045277	0.014899	0.026663	0.023666	0.090462	0.118456	0.113402	0.107879	0.088639	0.084023	0.085974	0.06461	0.062154	0.017798	0.013576	0.013291	0.049675
59922	Prochlorococcus marinus str. MIT 9303	0.513274	0.602748	0.432344	0.504729	0.504414	0.583822	0.474038	0.455382	0.093919	0.078376	0.08002	0.06284	0.066575	0.073057	0.035035	0.03942	0.033989	0.051564	0.053372	0.051571	0.013171	0.017987	0.018454	0.047837	0.028874	0.030739	0.05767	0.043695	0.043121	0.077327	0.067025	0.072121	0.021539	0.035268	0.036762	0.050982	0.062845	0.053329	0.123756	0.099943	0.097373	0.037496	0.032273	0.02842	0.020407	0.02099	0.015916	0.033377
74546	Prochlorococcus marinus str. MIT 9312	0.320425	0.417353	0.337817	0.206106	0.548956	0.648477	0.493179	0.505211	0.053926	0.048275	0.046338	0.039359	0.055871	0.056245	0.065471	0.065465	0.061052	0.05138	0.050318	0.043732	0.011638	0.016454	0.016884	0.030394	0.026343	0.024205	0.066872	0.049747	0.044653	0.062595	0.047496	0.04509	0.015131	0.026646	0.023706	0.091397	0.11885	0.1136	0.10768	0.088695	0.083964	0.085448	0.064722	0.062338	0.017594	0.013474	0.013204	0.049568
74547	Prochlorococcus marinus str. MIT 9313	0.522705	0.616447	0.437126	0.514543	0.501691	0.579984	0.471798	0.453293	0.096385	0.079962	0.08255	0.06504	0.067166	0.074194	0.032188	0.038291	0.032297	0.050764	0.053325	0.051908	0.013204	0.018015	0.018164	0.048811	0.028894	0.031168	0.058352	0.043153	0.043039	0.078452	0.067795	0.073735	0.021732	0.035704	0.037591	0.049084	0.060755	0.050712	0.125608	0.100662	0.09869	0.035153	0.030987	0.026779	0.020367	0.020955	0.015426	0.032528
167542	Prochlorococcus marinus str. MIT 9515	0.317704	0.412053	0.336231	0.204828	0.548606	0.647222	0.492241	0.506356	0.052839	0.047881	0.04553	0.039376	0.055623	0.055949	0.065581	0.0658	0.061376	0.050055	0.050169	0.043014	0.011669	0.016476	0.016946	0.030054	0.026274	0.024049	0.065762	0.049527	0.044122	0.061827	0.047056	0.044139	0.015384	0.026615	0.023446	0.092936	0.119841	0.114951	0.108535	0.08888	0.08439	0.087025	0.064958	0.062957	0.01785	0.01321	0.013302	0.049482
167555	Prochlorococcus marinus str. NATL1A	0.358804	0.462748	0.369563	0.244101	0.539726	0.635407	0.483556	0.500216	0.063989	0.053807	0.056119	0.045406	0.057664	0.060666	0.053325	0.05969	0.052012	0.051862	0.051375	0.044799	0.011415	0.016998	0.017495	0.034208	0.027113	0.025728	0.065212	0.048851	0.044838	0.067809	0.051426	0.052545	0.016636	0.028514	0.025705	0.080979	0.105524	0.097575	0.111895	0.091163	0.086832	0.072153	0.056758	0.052057	0.019018	0.016316	0.013571	0.043317
59920	Prochlorococcus marinus str. NATL2A	0.360615	0.46659	0.371234	0.244021	0.539937	0.635303	0.485008	0.4995	0.064997	0.054084	0.056672	0.045362	0.057827	0.061115	0.05317	0.059477	0.051723	0.052611	0.051464	0.045244	0.011365	0.016981	0.017531	0.034566	0.027156	0.02592	0.065469	0.04898	0.045153	0.068671	0.051725	0.053372	0.016907	0.028533	0.025972	0.079727	0.104921	0.096357	0.111623	0.091044	0.086565	0.071362	0.056606	0.05162	0.018788	0.016457	0.013375	0.042783
167539	Prochlorococcus marinus subsp. marinus str. CCMP1375	0.371213	0.48311	0.380609	0.249921	0.534649	0.62448	0.47994	0.499526	0.069048	0.055609	0.059717	0.0493	0.058033	0.062593	0.049768	0.057711	0.048023	0.049395	0.05151	0.044885	0.012207	0.017283	0.017745	0.036661	0.027297	0.026939	0.064328	0.047941	0.0448	0.068795	0.052307	0.05511	0.018148	0.029329	0.026991	0.078182	0.101477	0.090996	0.115786	0.092714	0.089671	0.066023	0.053712	0.047932	0.018554	0.016979	0.012981	0.040681
59919	Prochlorococcus marinus subsp. pastoris str. CCMP1986	0.317647	0.415404	0.338542	0.198996	0.548624	0.648573	0.491596	0.505702	0.053722	0.047873	0.046371	0.039251	0.055621	0.056206	0.065474	0.06581	0.060942	0.050571	0.050168	0.043304	0.011635	0.016475	0.016901	0.030017	0.026273	0.024006	0.066113	0.049529	0.044303	0.063075	0.047051	0.044838	0.015264	0.026611	0.023464	0.092116	0.119862	0.114674	0.108223	0.088874	0.084031	0.08532	0.064972	0.062348	0.017628	0.013205	0.012831	0.049082
1747	Propionibacterium acnes	0.590749	0.644978	0.437671	0.689597	0.503522	0.661751	0.451632	0.397183	0.112294	0.09278	0.102438	0.058098	0.073234	0.061568	0.029974	0.031919	0.035968	0.056147	0.054737	0.065343	0.006486	0.016865	0.014309	0.037803	0.029628	0.022006	0.066586	0.044643	0.043053	0.093139	0.079119	0.084367	0.017939	0.036327	0.0334	0.055184	0.04667	0.052603	0.094203	0.097603	0.081981	0.052498	0.026033	0.023698	0.023487	0.021289	0.019843	0.023918
267747	Propionibacterium acnes KPA171202	0.603763	0.645613	0.469597	0.696078	0.488134	0.612767	0.440748	0.410886	0.110404	0.094522	0.103896	0.068306	0.073464	0.070212	0.025396	0.029889	0.029907	0.062141	0.0534	0.054483	0.010934	0.01741	0.016733	0.030564	0.029138	0.024014	0.052405	0.040777	0.038	0.085193	0.076771	0.081881	0.025302	0.038158	0.03443	0.049757	0.044638	0.045992	0.093337	0.102937	0.090884	0.029264	0.022823	0.020859	0.023795	0.020262	0.018423	0.029074
584	Proteus mirabilis	0.447815	0.542769	0.3929	0.407776	0.523826	0.622069	0.474474	0.474935	0.089104	0.067662	0.069716	0.050499	0.062902	0.063423	0.044383	0.047787	0.043019	0.055479	0.05334	0.051067	0.007868	0.017531	0.016914	0.042108	0.028498	0.028063	0.062241	0.047423	0.046191	0.065038	0.061514	0.062943	0.022499	0.032054	0.031025	0.066482	0.078877	0.073172	0.103028	0.094685	0.09163	0.055479	0.042485	0.038912	0.023882	0.020418	0.017575	0.038266
587	Providencia rettgeri	0.472909	0.550988	0.40191	0.465829	0.521284	0.599095	0.484992	0.479765	0.084389	0.071858	0.068325	0.059665	0.06468	0.068213	0.039933	0.044826	0.040593	0.054841	0.053855	0.049813	0.012127	0.017464	0.018254	0.046164	0.028824	0.030741	0.064925	0.047368	0.045938	0.063652	0.064808	0.064343	0.020938	0.032772	0.033334	0.057923	0.072318	0.06434	0.100168	0.094898	0.094642	0.052395	0.039426	0.037436	0.02593	0.021099	0.018518	0.039665
342610	Pseudoalteromonas atlantica T6c	0.455116	0.537171	0.386203	0.441975	0.519516	0.617638	0.479575	0.461336	0.088514	0.068773	0.066684	0.044004	0.063074	0.062467	0.045006	0.046653	0.045327	0.058426	0.0532	0.052607	0.009816	0.017728	0.017656	0.047758	0.028508	0.027892	0.057833	0.046442	0.045055	0.068182	0.061681	0.061449	0.023058	0.032656	0.032568	0.061923	0.076982	0.072695	0.101279	0.096071	0.091689	0.050542	0.040727	0.03882	0.02473	0.020444	0.018619	0.042824
326442	Pseudoalteromonas haloplanktis TAC125	0.41001	0.519523	0.372991	0.337517	0.525352	0.624842	0.479579	0.471636	0.089546	0.061501	0.063013	0.03978	0.06005	0.060192	0.049945	0.052256	0.047699	0.053859	0.052235	0.051575	0.009959	0.017691	0.017036	0.048211	0.027877	0.027641	0.057015	0.046741	0.046038	0.064274	0.056182	0.058068	0.021993	0.031153	0.030966	0.067558	0.089552	0.082371	0.105132	0.095146	0.09134	0.058498	0.04676	0.042578	0.023371	0.018839	0.015595	0.043008
286	Pseudomonas	0.650369	0.669482	0.437636	0.843989	0.498595	0.582463	0.472013	0.441308	0.112443	0.104426	0.090104	0.067321	0.078319	0.075293	0.028897	0.02645	0.02855	0.054472	0.054964	0.05783	0.010215	0.015942	0.015927	0.047728	0.029833	0.032745	0.056743	0.043896	0.045679	0.081953	0.087674	0.080552	0.023931	0.037355	0.041455	0.043524	0.036386	0.035871	0.120488	0.097125	0.101082	0.031966	0.021123	0.022552	0.021689	0.020278	0.02129	0.035241
287	Pseudomonas aeruginosa	0.59845	0.637831	0.43861	0.718907	0.503249	0.583246	0.471057	0.455443	0.106161	0.094266	0.086307	0.069247	0.073897	0.074798	0.029325	0.031204	0.030419	0.052483	0.054822	0.053572	0.0097	0.016742	0.016982	0.042737	0.029678	0.032015	0.060333	0.04466	0.044805	0.078097	0.080317	0.076862	0.021904	0.036431	0.03828	0.047364	0.045235	0.042187	0.114027	0.097418	0.099346	0.035537	0.02542	0.025441	0.020377	0.021224	0.020537	0.036648
381754	Pseudomonas aeruginosa PA7	0.67227	0.68767	0.451478	0.877661	0.494485	0.574371	0.473715	0.435369	0.116524	0.108726	0.093849	0.077212	0.080168	0.079303	0.026523	0.024463	0.02632	0.053206	0.054727	0.057949	0.010187	0.015644	0.016053	0.042715	0.029768	0.033112	0.060538	0.042944	0.044683	0.083914	0.090104	0.084475	0.021859	0.037936	0.042943	0.041836	0.033089	0.031999	0.123324	0.097754	0.101202	0.029112	0.019196	0.020294	0.020322	0.019593	0.019788	0.03529
208964	Pseudomonas aeruginosa PAO1	0.672511	0.688605	0.449866	0.879063	0.493334	0.574215	0.473148	0.432639	0.116541	0.108708	0.093716	0.07625	0.080143	0.078874	0.026419	0.024392	0.026407	0.053218	0.054613	0.058394	0.010034	0.015691	0.016012	0.042571	0.029724	0.033018	0.060884	0.042644	0.044528	0.084485	0.089761	0.084164	0.021717	0.038067	0.0433	0.041732	0.033086	0.032115	0.124552	0.098178	0.101606	0.028696	0.019046	0.020136	0.020267	0.019522	0.01971	0.035552
208963	Pseudomonas aeruginosa UCBPP-PA14	0.670312	0.687051	0.450068	0.873816	0.493544	0.573923	0.473056	0.433654	0.116493	0.108261	0.093516	0.076237	0.079945	0.078909	0.026491	0.024578	0.026462	0.053243	0.054619	0.058096	0.010072	0.015733	0.016078	0.042976	0.029724	0.033025	0.060809	0.042687	0.044484	0.083778	0.089452	0.083952	0.021763	0.038033	0.04313	0.041771	0.033413	0.032325	0.124249	0.098193	0.101587	0.028875	0.019209	0.020262	0.020231	0.019582	0.019723	0.035413
50946	Pseudomonas fluorescens	0.609813	0.635127	0.436665	0.757648	0.502297	0.590179	0.471436	0.445276	0.107985	0.096453	0.086515	0.060519	0.074849	0.073322	0.032726	0.030134	0.031724	0.055102	0.054884	0.055222	0.01159	0.01658	0.017076	0.047012	0.029728	0.03078	0.053669	0.044529	0.044327	0.082071	0.081933	0.077164	0.024311	0.03664	0.038346	0.046604	0.043186	0.042488	0.111621	0.097344	0.097329	0.033747	0.024449	0.025465	0.02334	0.021071	0.021632	0.036994
220664	Pseudomonas fluorescens Pf-5	0.642218	0.662249	0.438618	0.825786	0.496338	0.576499	0.469609	0.442906	0.111777	0.102637	0.088818	0.064813	0.077463	0.075533	0.029577	0.027025	0.028597	0.051498	0.054666	0.056072	0.010417	0.016226	0.016414	0.050835	0.029706	0.032748	0.054666	0.043238	0.044579	0.080734	0.085558	0.07864	0.02296	0.037558	0.041191	0.046125	0.037776	0.036772	0.122246	0.098308	0.102372	0.031928	0.021376	0.022735	0.021502	0.020286	0.021205	0.035979
205922	Pseudomonas fluorescens PfO-1	0.613956	0.641702	0.431139	0.769028	0.503089	0.590866	0.465646	0.452753	0.107579	0.097312	0.087351	0.06199	0.075263	0.07195	0.032145	0.029808	0.030689	0.054229	0.055012	0.054963	0.009553	0.016461	0.016105	0.044621	0.029784	0.031486	0.056876	0.044785	0.045472	0.078809	0.08287	0.07612	0.022609	0.036586	0.038058	0.049174	0.042422	0.041947	0.116262	0.096887	0.09998	0.036487	0.024266	0.02539	0.022624	0.021076	0.022406	0.03734
216595	Pseudomonas fluorescens SBW25	0.535583	0.592906	0.436579	0.577264	0.506495	0.602931	0.465298	0.451258	0.101243	0.082501	0.08345	0.059806	0.068649	0.070324	0.033517	0.037334	0.03531	0.055493	0.054046	0.051426	0.013656	0.017575	0.018019	0.041266	0.029203	0.027851	0.059414	0.044641	0.04229	0.069413	0.071018	0.072619	0.021839	0.035355	0.033868	0.052015	0.057814	0.054682	0.098703	0.098432	0.0929	0.044471	0.030838	0.029037	0.024618	0.021381	0.019262	0.037098
399739	Pseudomonas mendocina ymp	0.653654	0.680974	0.436968	0.843021	0.495781	0.579045	0.473225	0.435072	0.115395	0.104943	0.090765	0.069653	0.078491	0.075896	0.027511	0.026043	0.027806	0.052817	0.054714	0.059352	0.010152	0.016005	0.015688	0.047935	0.029741	0.03323	0.061029	0.043173	0.045709	0.080143	0.087327	0.081538	0.022606	0.037692	0.043148	0.04507	0.035941	0.034694	0.124913	0.098049	0.10235	0.031114	0.02055	0.021414	0.02177	0.020052	0.020095	0.03523
160488	Pseudomonas putida	0.619909	0.652693	0.43699	0.770043	0.50286	0.589104	0.47028	0.449196	0.111162	0.098485	0.089006	0.065985	0.075781	0.074002	0.030044	0.029271	0.029838	0.053189	0.055063	0.056075	0.010654	0.016358	0.016154	0.046084	0.029815	0.031897	0.056943	0.044782	0.045731	0.080537	0.083809	0.079018	0.023716	0.03666	0.039112	0.046326	0.041378	0.039913	0.114847	0.096742	0.099102	0.034586	0.023806	0.024334	0.023182	0.020995	0.021107	0.035678
351746	Pseudomonas putida F1	0.626309	0.658292	0.43678	0.783857	0.501768	0.586743	0.468739	0.449821	0.112339	0.099711	0.089626	0.065697	0.076295	0.074162	0.029609	0.028657	0.029122	0.053268	0.055032	0.056102	0.010253	0.016287	0.015906	0.047123	0.029817	0.032306	0.056237	0.044549	0.045869	0.080966	0.08456	0.079079	0.023491	0.036833	0.039514	0.045467	0.040298	0.038839	0.117964	0.096901	0.100406	0.033037	0.023198	0.02381	0.023131	0.020848	0.021153	0.035511
231023	Pseudomonas sp. ND6	0.578819	0.62476	0.43631	0.675387	0.512214	0.595535	0.485424	0.455683	0.1031	0.090855	0.083534	0.07059	0.072756	0.075087	0.03107	0.033509	0.033284	0.054613	0.055365	0.055416	0.013653	0.016608	0.017497	0.04321	0.029811	0.031508	0.062878	0.046857	0.046392	0.075904	0.079633	0.078802	0.024686	0.035224	0.037636	0.048856	0.048728	0.044871	0.102915	0.094786	0.093357	0.040369	0.02836	0.027864	0.024317	0.02186	0.019949	0.035166
316	Pseudomonas stutzeri	0.617541	0.646996	0.433051	0.772576	0.502109	0.588418	0.471601	0.446307	0.105944	0.097976	0.087114	0.068167	0.075528	0.073317	0.029499	0.029441	0.030751	0.053051	0.054962	0.056361	0.01264	0.016442	0.016429	0.040803	0.029774	0.031777	0.061735	0.044557	0.04543	0.078201	0.083178	0.07775	0.025412	0.036726	0.039423	0.051322	0.041815	0.04077	0.114432	0.097116	0.0992	0.036009	0.023867	0.024787	0.0257	0.020977	0.021456	0.035027
379731	Pseudomonas stutzeri A1501	0.644425	0.674654	0.439553	0.819068	0.498396	0.579395	0.4709	0.444893	0.112867	0.103199	0.090909	0.072513	0.077765	0.076093	0.02748	0.026939	0.027616	0.053402	0.05489	0.057266	0.010483	0.016079	0.015723	0.045539	0.029796	0.033318	0.061217	0.043799	0.045896	0.079623	0.086589	0.080909	0.023145	0.037341	0.041571	0.04643	0.037356	0.035529	0.120135	0.097443	0.102198	0.031071	0.021496	0.022133	0.022575	0.020371	0.020369	0.035619
103985	Pseudomonas syringae	0.591296	0.634741	0.451733	0.687413	0.506713	0.593584	0.472322	0.454233	0.110424	0.093032	0.089811	0.059821	0.073481	0.076054	0.031939	0.032046	0.030642	0.056154	0.055048	0.05325	0.009403	0.016688	0.017286	0.051791	0.02974	0.030344	0.053102	0.045511	0.044319	0.082582	0.080137	0.080389	0.023437	0.035972	0.036459	0.043739	0.04648	0.04314	0.112554	0.096385	0.094141	0.030874	0.026494	0.025503	0.022064	0.021479	0.019586	0.030833
103796	Pseudomonas syringae pv. actinidiae	0.572127	0.608608	0.419663	0.68811	0.502668	0.588557	0.463106	0.456341	0.098852	0.089165	0.080708	0.06061	0.071541	0.069096	0.033687	0.033591	0.033658	0.055058	0.054363	0.052338	0.011696	0.017227	0.017015	0.041341	0.02944	0.030711	0.058023	0.044177	0.043932	0.069908	0.075831	0.069616	0.022746	0.036228	0.036588	0.052202	0.050301	0.049236	0.116989	0.098603	0.100919	0.040344	0.027297	0.028252	0.024848	0.021294	0.022538	0.039104
318	Pseudomonas syringae pv. glycinea	0.565531	0.618771	0.428179	0.649643	0.513177	0.599593	0.488727	0.451211	0.097799	0.088355	0.08122	0.06387	0.07169	0.07343	0.03663	0.034827	0.035057	0.060415	0.055229	0.056901	0.010276	0.016768	0.01753	0.051956	0.02972	0.031242	0.061478	0.046934	0.046784	0.068743	0.077677	0.077639	0.02631	0.034972	0.037998	0.04695	0.05135	0.047238	0.099703	0.094902	0.092571	0.040307	0.029596	0.028824	0.023342	0.021929	0.019589	0.031847
59511	Pseudomonas syringae pv. maculicola	0.559018	0.604638	0.439551	0.632865	0.518519	0.603812	0.47612	0.475624	0.108158	0.087322	0.084069	0.066427	0.071516	0.073895	0.035784	0.035762	0.033404	0.053811	0.05559	0.051085	0.009044	0.016574	0.01719	0.046831	0.029809	0.030403	0.057693	0.048324	0.046335	0.066799	0.078072	0.076405	0.024262	0.034291	0.033519	0.04487	0.052533	0.048994	0.097194	0.093144	0.092208	0.04966	0.031088	0.030298	0.024758	0.022237	0.021098	0.034029
319	Pseudomonas syringae pv. phaseolicola	0.556528	0.606011	0.435531	0.628041	0.510223	0.592468	0.470223	0.467978	0.099837	0.086538	0.082843	0.066247	0.070716	0.07295	0.034891	0.035521	0.032963	0.054917	0.054797	0.050701	0.011781	0.017067	0.017494	0.04514	0.029542	0.030677	0.058631	0.045986	0.044598	0.069468	0.075374	0.073531	0.023478	0.035203	0.034875	0.050134	0.053275	0.049288	0.10866	0.096321	0.096324	0.038227	0.02981	0.028995	0.02417	0.021733	0.020516	0.034482
264730	Pseudomonas syringae pv. phaseolicola 1448A	0.588635	0.632983	0.430666	0.702255	0.504801	0.594256	0.466864	0.453284	0.106093	0.092429	0.086366	0.06341	0.073129	0.071516	0.032264	0.032184	0.031694	0.054602	0.054827	0.054662	0.009812	0.016835	0.016369	0.045013	0.029655	0.030944	0.056591	0.044961	0.04532	0.076728	0.079139	0.07563	0.022513	0.036162	0.037322	0.050714	0.047037	0.045128	0.113735	0.0972	0.098445	0.037396	0.026393	0.026278	0.023583	0.021377	0.021073	0.036484
321	Pseudomonas syringae pv. syringae	0.585263	0.647185	0.425874	0.682732	0.511464	0.58727	0.479291	0.467831	0.106371	0.092067	0.084283	0.067252	0.073259	0.074308	0.034263	0.032864	0.030342	0.059979	0.055399	0.055657	0.008655	0.016541	0.015818	0.052069	0.029843	0.034387	0.061177	0.046736	0.048929	0.070608	0.080504	0.077579	0.026407	0.035374	0.039116	0.044213	0.047497	0.042158	0.113494	0.094831	0.10022	0.033831	0.027725	0.026674	0.021518	0.021794	0.019785	0.032169
205918	Pseudomonas syringae pv. syringae B728a	0.601047	0.639093	0.431254	0.732794	0.503905	0.593559	0.466358	0.451797	0.106916	0.094805	0.087299	0.063049	0.074166	0.071706	0.031676	0.031005	0.031149	0.055471	0.054921	0.055158	0.009539	0.01666	0.016173	0.045437	0.029721	0.031127	0.056784	0.044866	0.045458	0.077327	0.080944	0.076292	0.022653	0.036381	0.03777	0.049733	0.044737	0.043492	0.114476	0.097073	0.098951	0.035655	0.025329	0.025671	0.023588	0.021244	0.021525	0.036297
323	Pseudomonas syringae pv. tomato	0.573381	0.621974	0.446482	0.651688	0.516287	0.605943	0.476075	0.466845	0.109829	0.089971	0.088161	0.061533	0.072565	0.074827	0.041292	0.03425	0.032182	0.058983	0.055644	0.05295	0.008016	0.016476	0.016882	0.051615	0.029883	0.030152	0.052587	0.047915	0.046364	0.075581	0.079877	0.080109	0.024532	0.034703	0.034434	0.04198	0.049684	0.046218	0.105578	0.093466	0.091245	0.042912	0.029493	0.028179	0.025018	0.022115	0.02021	0.029512
223283	Pseudomonas syringae pv. tomato str. DC3000	0.593723	0.633958	0.430966	0.716244	0.505111	0.592821	0.467906	0.454605	0.106288	0.093431	0.086182	0.063626	0.073594	0.071946	0.031919	0.031736	0.031511	0.054574	0.054932	0.054575	0.00983	0.016729	0.016392	0.045686	0.029706	0.031245	0.056398	0.045107	0.04549	0.076589	0.080075	0.075786	0.022925	0.036177	0.037485	0.049719	0.046066	0.044309	0.113862	0.096895	0.098673	0.037574	0.026059	0.026265	0.023396	0.021368	0.021393	0.036301
33069	Pseudomonas viridiflava	0.59676	0.620613	0.442648	0.727017	0.511726	0.590452	0.472389	0.472337	0.096446	0.094316	0.085581	0.062425	0.074263	0.075272	0.033048	0.031813	0.031121	0.054659	0.055595	0.050909	0.012684	0.016329	0.017144	0.045334	0.029944	0.031609	0.056333	0.046954	0.045571	0.080352	0.082539	0.076624	0.024674	0.035454	0.035311	0.046233	0.045308	0.043253	0.111755	0.094309	0.096325	0.037967	0.026869	0.027858	0.026222	0.021746	0.022621	0.037199
259536	Psychrobacter arcticus 273-4	0.446866	0.541758	0.389051	0.409788	0.517819	0.630803	0.475736	0.446919	0.093584	0.067339	0.069704	0.044579	0.062243	0.060931	0.045583	0.047444	0.046467	0.060836	0.05281	0.054936	0.008895	0.017896	0.017319	0.047186	0.028332	0.025981	0.055486	0.045771	0.044391	0.066328	0.060074	0.063252	0.022507	0.032689	0.032153	0.067692	0.079216	0.075629	0.098903	0.096932	0.088283	0.051301	0.04112	0.037548	0.027696	0.020059	0.016956	0.036355
335284	Psychrobacter cryohalolentis K5	0.440315	0.535929	0.38572	0.399295	0.51711	0.628369	0.47533	0.44763	0.091337	0.066229	0.068152	0.043642	0.061642	0.060449	0.046262	0.048122	0.047032	0.059801	0.05255	0.054314	0.00896	0.017988	0.017466	0.046535	0.028206	0.026032	0.05529	0.045409	0.044015	0.065976	0.058951	0.061743	0.022542	0.032641	0.032123	0.068578	0.081007	0.077185	0.100785	0.097376	0.089072	0.052046	0.041583	0.038114	0.027686	0.019773	0.016798	0.037342
349106	Psychrobacter sp. PRwf-1	0.464813	0.547371	0.39161	0.455457	0.51541	0.626204	0.476442	0.443585	0.094036	0.070296	0.070277	0.042614	0.063478	0.061634	0.043407	0.045285	0.045714	0.060318	0.053128	0.055283	0.008356	0.017884	0.017565	0.049171	0.028548	0.026308	0.054701	0.045578	0.044072	0.067828	0.062237	0.063953	0.022809	0.033276	0.033	0.062758	0.074498	0.072043	0.10041	0.097314	0.089078	0.053626	0.03885	0.036444	0.02606	0.020531	0.01824	0.036291
357804	Psychromonas ingrahamii 37	0.414271	0.509345	0.368466	0.365001	0.520058	0.622333	0.474145	0.463696	0.083181	0.062056	0.061418	0.040014	0.059838	0.058344	0.048221	0.051332	0.049036	0.05358	0.051952	0.050904	0.010916	0.017986	0.017362	0.044463	0.027829	0.026709	0.058633	0.045457	0.044012	0.065419	0.055752	0.055379	0.020877	0.031806	0.030892	0.073766	0.088341	0.084243	0.107664	0.096984	0.092418	0.061257	0.044914	0.042398	0.024001	0.018787	0.017163	0.043764
381666	Ralstonia eutropha H16	0.671102	0.683093	0.472912	0.857301	0.501892	0.595642	0.444553	0.465482	0.13363	0.108905	0.106878	0.073092	0.080358	0.076542	0.025324	0.024886	0.023642	0.05221	0.055451	0.05096	0.010029	0.015324	0.0144	0.038383	0.030042	0.030127	0.051358	0.044912	0.044379	0.085094	0.092393	0.08554	0.023091	0.037092	0.034595	0.04345	0.033046	0.03321	0.105138	0.095024	0.098331	0.028514	0.020156	0.020589	0.024927	0.020046	0.022054	0.034391
264198	Ralstonia eutropha JMP134	0.652019	0.67103	0.468822	0.816206	0.5032	0.600112	0.445473	0.464014	0.129113	0.105011	0.10469	0.071162	0.07868	0.075173	0.026576	0.026527	0.025038	0.052877	0.055428	0.051073	0.009866	0.015684	0.014726	0.037884	0.030007	0.029463	0.051935	0.045145	0.044215	0.084855	0.089458	0.084101	0.022741	0.036843	0.034033	0.04511	0.035984	0.036127	0.102467	0.09533	0.097019	0.02994	0.021606	0.021676	0.025815	0.020517	0.022023	0.034746
305	Ralstonia solanacearum	0.67738	0.680061	0.476302	0.875777	0.501887	0.595211	0.444539	0.465912	0.133919	0.110225	0.107091	0.073584	0.080932	0.077073	0.026632	0.024375	0.023678	0.053833	0.055492	0.050329	0.009355	0.01518	0.014645	0.038894	0.030065	0.029859	0.049575	0.044945	0.043905	0.083197	0.093511	0.085706	0.023531	0.03712	0.034228	0.043472	0.032101	0.032792	0.103906	0.094759	0.09763	0.028809	0.019742	0.020655	0.023042	0.0199	0.022603	0.033579
29449	Rhizobium etli	0.604735	0.634371	0.451566	0.728266	0.499934	0.608447	0.453128	0.438228	0.113066	0.095337	0.095318	0.074085	0.074258	0.070773	0.029894	0.03046	0.031058	0.05388	0.054588	0.053885	0.008936	0.016796	0.016456	0.034917	0.029607	0.027051	0.060578	0.043845	0.042035	0.080124	0.080382	0.078978	0.020751	0.036861	0.034677	0.055667	0.044169	0.045428	0.099972	0.098427	0.093315	0.037946	0.024465	0.024227	0.025059	0.020974	0.021294	0.036027
347834	Rhizobium etli CFN 42	0.620684	0.641312	0.45167	0.769068	0.492103	0.614526	0.445819	0.415964	0.119428	0.098074	0.098647	0.068632	0.075258	0.068241	0.028583	0.028641	0.03147	0.05651	0.054013	0.056267	0.008262	0.01688	0.01626	0.030851	0.029415	0.025137	0.058056	0.041953	0.040074	0.082752	0.080665	0.079358	0.02059	0.037871	0.035294	0.057469	0.041534	0.045553	0.099531	0.100772	0.092597	0.036835	0.022247	0.022414	0.024959	0.020337	0.021427	0.039397
387	Rhizobium leguminosarum	0.60799	0.632965	0.444853	0.746152	0.493625	0.616788	0.445387	0.4187	0.115441	0.09565	0.096321	0.067683	0.07418	0.066839	0.030221	0.029827	0.032538	0.056734	0.054009	0.056113	0.008282	0.017054	0.016199	0.032061	0.029391	0.025111	0.05676	0.042225	0.040417	0.081206	0.079052	0.077352	0.020098	0.037593	0.034863	0.060148	0.043743	0.047926	0.100571	0.100688	0.092814	0.038223	0.023319	0.023436	0.024779	0.020562	0.021776	0.038209
386	Rhizobium leguminosarum bv. trifolii	0.603933	0.625013	0.453313	0.733474	0.491473	0.611317	0.447254	0.415849	0.112719	0.09474	0.095737	0.067967	0.07368	0.068581	0.032407	0.030063	0.032742	0.061089	0.05374	0.054572	0.008291	0.01724	0.017262	0.032203	0.029276	0.024701	0.050894	0.041629	0.038849	0.081479	0.077767	0.077465	0.018548	0.037794	0.034698	0.057465	0.044529	0.048142	0.101439	0.10166	0.091724	0.033984	0.023288	0.023308	0.021557	0.020465	0.021128	0.041374
216596	Rhizobium leguminosarum bv. viciae 3841	0.617505	0.637963	0.450467	0.764084	0.492826	0.614971	0.444021	0.419485	0.117869	0.097483	0.098259	0.067415	0.075005	0.067811	0.028549	0.028954	0.031537	0.056924	0.054048	0.055573	0.00819	0.016908	0.016185	0.030954	0.029424	0.025142	0.057095	0.042111	0.040157	0.08255	0.080363	0.078472	0.020511	0.037764	0.034794	0.057886	0.042071	0.046221	0.099831	0.100622	0.092914	0.036718	0.02256	0.022789	0.025304	0.020417	0.021803	0.039557
394	Rhizobium sp. NGR234	0.624629	0.648311	0.458113	0.767464	0.495586	0.612808	0.44284	0.431111	0.121184	0.099051	0.101405	0.070888	0.075811	0.069774	0.026941	0.028485	0.029422	0.054005	0.054406	0.054236	0.008642	0.016628	0.015716	0.029125	0.029577	0.025969	0.057793	0.042894	0.041101	0.084332	0.082373	0.080599	0.021748	0.037515	0.034268	0.055377	0.040759	0.04354	0.101994	0.099297	0.093512	0.033956	0.022458	0.022296	0.023464	0.020499	0.021529	0.038184
1061	Rhodobacter capsulatus	0.672376	0.692623	0.486258	0.838245	0.506984	0.610538	0.426711	0.483704	0.146805	0.109444	0.117883	0.071402	0.080672	0.074806	0.019493	0.025001	0.02124	0.053608	0.05595	0.047862	0.010017	0.015055	0.012824	0.029207	0.030223	0.028604	0.054954	0.046311	0.04484	0.093134	0.094356	0.087743	0.021342	0.036514	0.030531	0.048285	0.032693	0.032861	0.108122	0.093073	0.096502	0.027597	0.020693	0.019899	0.025671	0.020308	0.022411	0.035361
1063	Rhodobacter sphaeroides	0.688388	0.696417	0.482053	0.886692	0.495227	0.598127	0.430935	0.45662	0.136632	0.112167	0.114267	0.076464	0.081709	0.075363	0.020471	0.023212	0.022023	0.051173	0.054899	0.05052	0.008722	0.015225	0.013771	0.029947	0.02985	0.028524	0.061119	0.043216	0.042454	0.089088	0.093174	0.086531	0.020329	0.03792	0.033944	0.044484	0.030687	0.031851	0.107996	0.096778	0.098911	0.026067	0.018272	0.018506	0.027816	0.019252	0.021669	0.036276
272943	Rhodobacter sphaeroides 2.4.1	0.691185	0.701588	0.485374	0.886593	0.49651	0.599124	0.435252	0.455154	0.136537	0.112839	0.11522	0.079838	0.082017	0.076608	0.020341	0.023045	0.021819	0.053534	0.055041	0.051299	0.00874	0.015099	0.013769	0.02884	0.029908	0.028674	0.062505	0.043567	0.042854	0.089945	0.094114	0.088801	0.019691	0.037784	0.034324	0.045201	0.030247	0.030993	0.108638	0.096174	0.097565	0.024222	0.018241	0.018227	0.025158	0.019253	0.020968	0.034807
349102	Rhodobacter sphaeroides ATCC 17025	0.686582	0.698325	0.483758	0.877664	0.499865	0.597436	0.439084	0.463076	0.13394	0.112058	0.113208	0.082322	0.081705	0.077441	0.020792	0.02355	0.021935	0.054324	0.055349	0.050776	0.009028	0.015057	0.01385	0.029286	0.030021	0.029508	0.061795	0.044443	0.043793	0.088699	0.09446	0.088619	0.020619	0.037387	0.034214	0.046439	0.03081	0.030978	0.106848	0.095118	0.097688	0.024711	0.01891	0.018918	0.025172	0.01956	0.021211	0.034893
349101	Rhodobacter sphaeroides ATCC 17029	0.692713	0.70243	0.484088	0.891622	0.496414	0.599887	0.434176	0.455179	0.136749	0.113159	0.115419	0.07896	0.082157	0.076149	0.020339	0.022921	0.021785	0.053711	0.055039	0.051424	0.008615	0.015066	0.013634	0.028714	0.029908	0.028656	0.062704	0.043547	0.042963	0.089817	0.094352	0.088565	0.01963	0.0378	0.034299	0.045362	0.030032	0.030961	0.108835	0.096142	0.097863	0.024301	0.018135	0.0182	0.025182	0.019208	0.021148	0.034959
43767	Rhodococcus equi	0.662563	0.67268	0.500255	0.814754	0.507878	0.628692	0.452455	0.442488	0.132147	0.107435	0.11584	0.073585	0.079829	0.077144	0.026336	0.025853	0.025941	0.064045	0.055963	0.053312	0.00636	0.015229	0.015337	0.032838	0.030214	0.02499	0.059561	0.046498	0.042313	0.087181	0.092885	0.095722	0.019242	0.036364	0.031486	0.041786	0.034172	0.036009	0.081861	0.093151	0.083061	0.028089	0.021481	0.020589	0.01859	0.020577	0.0203	0.027762
234621	Rhodococcus erythropolis	0.627539	0.658729	0.487567	0.73632	0.499658	0.605675	0.444768	0.44853	0.120274	0.09985	0.108008	0.074671	0.076294	0.076433	0.02339	0.028443	0.02598	0.060573	0.05484	0.050146	0.009409	0.016367	0.016093	0.031013	0.029748	0.026554	0.056453	0.043996	0.040786	0.082233	0.084114	0.08652	0.024305	0.037081	0.032648	0.046164	0.040147	0.039387	0.093411	0.097646	0.091078	0.025836	0.022819	0.02113	0.019573	0.020705	0.019423	0.029706
37919	Rhodococcus opacus	0.643976	0.664975	0.46732	0.799633	0.502202	0.60644	0.461633	0.438534	0.107971	0.10331	0.101458	0.071004	0.077908	0.075679	0.026293	0.02716	0.028051	0.064616	0.055258	0.055678	0.00945	0.015903	0.015971	0.031761	0.029932	0.028222	0.062254	0.044815	0.043487	0.087103	0.087732	0.086997	0.025068	0.036907	0.036133	0.044142	0.037318	0.037834	0.093753	0.096032	0.091634	0.027211	0.022027	0.021909	0.021612	0.020604	0.020432	0.032768
338969	Rhodoferax ferrireducens T118	0.604539	0.634872	0.446039	0.732705	0.503951	0.603269	0.448974	0.459611	0.120234	0.095493	0.094133	0.061505	0.074477	0.070714	0.029214	0.030694	0.029605	0.051278	0.054973	0.051476	0.010251	0.016594	0.015676	0.043042	0.029748	0.028792	0.050936	0.044918	0.043781	0.079691	0.081543	0.076699	0.022202	0.036407	0.033852	0.047664	0.044095	0.044594	0.109417	0.096924	0.097206	0.038464	0.025079	0.025179	0.025813	0.021219	0.022643	0.036584
243090	Rhodopirellula baltica SH 1	0.555445	0.597701	0.450678	0.617958	0.508471	0.588242	0.470495	0.466676	0.092634	0.086264	0.083903	0.069496	0.070498	0.075603	0.033701	0.035521	0.03262	0.062302	0.054616	0.048463	0.012719	0.017178	0.018733	0.040347	0.029476	0.029684	0.060162	0.045493	0.042407	0.074787	0.074721	0.074552	0.023107	0.035386	0.033923	0.049453	0.053544	0.048983	0.094248	0.097014	0.094071	0.034209	0.029588	0.028543	0.022615	0.021623	0.019851	0.037006
316055	Rhodopseudomonas palustris BisA53	0.651091	0.655824	0.466253	0.831197	0.501016	0.607643	0.440611	0.454796	0.1284	0.104705	0.103937	0.07121	0.078497	0.072402	0.026721	0.026503	0.026815	0.056888	0.055208	0.051096	0.008638	0.01581	0.015125	0.033627	0.029925	0.027522	0.053047	0.044548	0.042623	0.08239	0.088584	0.081868	0.019919	0.037085	0.032993	0.05291	0.036198	0.038837	0.10109	0.096186	0.095165	0.035126	0.021386	0.022368	0.022772	0.020407	0.023605	0.036308
316056	Rhodopseudomonas palustris BisB18	0.655675	0.65714	0.467357	0.842527	0.500493	0.607274	0.437713	0.456491	0.130827	0.105621	0.10487	0.070991	0.07889	0.072237	0.026097	0.026096	0.026384	0.056443	0.055196	0.050568	0.008843	0.015735	0.014971	0.033855	0.029927	0.027467	0.051963	0.04444	0.042472	0.082599	0.089211	0.081636	0.019854	0.037171	0.032702	0.053067	0.035482	0.038375	0.102096	0.096193	0.095703	0.034382	0.02101	0.022159	0.022771	0.020289	0.023983	0.036213
316057	Rhodopseudomonas palustris BisB5	0.655145	0.658683	0.46718	0.839573	0.500904	0.610038	0.438796	0.453878	0.128481	0.105534	0.105351	0.071351	0.07886	0.072029	0.026312	0.026159	0.026586	0.057254	0.055232	0.051306	0.008544	0.015727	0.014901	0.032184	0.02994	0.027257	0.052313	0.044547	0.04264	0.083932	0.089253	0.082372	0.01967	0.037122	0.032797	0.0538	0.035554	0.038536	0.099499	0.096061	0.094871	0.035421	0.021098	0.022095	0.023711	0.020323	0.023725	0.03649
258594	Rhodopseudomonas palustris CGA009	0.656533	0.662119	0.467507	0.839972	0.498818	0.607352	0.437444	0.451659	0.128043	0.105706	0.105762	0.070057	0.078894	0.072123	0.025806	0.025947	0.026211	0.056498	0.055039	0.051365	0.008509	0.015797	0.014877	0.032819	0.02987	0.027352	0.052217	0.043997	0.042308	0.083634	0.088811	0.082241	0.019771	0.037366	0.033207	0.052637	0.035396	0.038151	0.100695	0.096786	0.095828	0.03516	0.020742	0.02159	0.02297	0.020175	0.023322	0.03639
316058	Rhodopseudomonas palustris HaA2	0.665853	0.662497	0.470053	0.865008	0.499556	0.611328	0.436708	0.450633	0.130051	0.10768	0.107236	0.070289	0.079782	0.071943	0.026189	0.025212	0.026232	0.058375	0.055185	0.051493	0.008336	0.015554	0.014793	0.031941	0.029937	0.026854	0.050612	0.044253	0.042238	0.085234	0.090681	0.083137	0.019287	0.037332	0.032738	0.053173	0.033919	0.037583	0.09937	0.09612	0.094512	0.033844	0.020218	0.021518	0.023427	0.020027	0.024008	0.036498
269796	Rhodospirillum rubrum ATCC 11170	0.661539	0.684439	0.481438	0.81874	0.481803	0.602928	0.434655	0.407824	0.132738	0.105703	0.112319	0.075575	0.078594	0.073108	0.02048	0.02473	0.025395	0.057951	0.053347	0.05508	0.00914	0.01648	0.015527	0.028233	0.029193	0.024982	0.054225	0.039641	0.037933	0.090768	0.084142	0.086355	0.019695	0.039287	0.036274	0.047155	0.035076	0.037154	0.112104	0.103027	0.094655	0.02789	0.018376	0.017489	0.022191	0.019076	0.018624	0.034021
336407	Rickettsia bellii RML369-C	0.319101	0.425547	0.316549	0.215207	0.546552	0.658335	0.49238	0.488942	0.062448	0.048057	0.045017	0.032501	0.055472	0.051482	0.068216	0.065439	0.06504	0.051107	0.050101	0.048181	0.009719	0.016606	0.015634	0.033033	0.026286	0.023923	0.065378	0.049033	0.046096	0.053418	0.046925	0.043665	0.017898	0.026859	0.025005	0.097731	0.11933	0.117398	0.101374	0.089589	0.083736	0.087657	0.064044	0.062225	0.020432	0.013275	0.013806	0.047167
272944	Rickettsia conorii str. Malish 7	0.329265	0.427106	0.324794	0.235895	0.541791	0.655691	0.481505	0.488178	0.064588	0.049462	0.047161	0.03415	0.055658	0.051677	0.064391	0.063683	0.062507	0.049504	0.050247	0.046601	0.010414	0.016906	0.015789	0.032085	0.026472	0.02334	0.061542	0.048197	0.044448	0.054673	0.047581	0.043797	0.018376	0.027598	0.02447	0.099768	0.115673	0.116364	0.101698	0.091085	0.085195	0.083709	0.061085	0.05962	0.021621	0.014029	0.015144	0.04731
315456	Rickettsia felis URRWXCal2	0.327936	0.428566	0.323476	0.231765	0.547101	0.65893	0.490462	0.49191	0.063566	0.049338	0.046545	0.03398	0.056207	0.052576	0.066511	0.064309	0.06348	0.050878	0.050542	0.047609	0.009821	0.016571	0.015711	0.032631	0.026505	0.023858	0.065019	0.049579	0.046093	0.054779	0.04826	0.044803	0.017837	0.027019	0.024643	0.097972	0.116148	0.114999	0.100727	0.089198	0.083436	0.085091	0.063084	0.061458	0.0205	0.014092	0.014798	0.046015
782	Rickettsia prowazekii	0.306062	0.414261	0.320102	0.183822	0.540063	0.65639	0.478525	0.485274	0.061249	0.046123	0.04539	0.033685	0.053677	0.050383	0.067213	0.066614	0.064386	0.048542	0.049059	0.045537	0.010733	0.017006	0.015869	0.031937	0.025884	0.022474	0.057504	0.046716	0.042931	0.05549	0.044129	0.041651	0.018934	0.027182	0.023838	0.107893	0.12408	0.124155	0.100215	0.092198	0.085097	0.083084	0.063432	0.060702	0.021306	0.011844	0.01216	0.048283
783	Rickettsia rickettsii	0.33424	0.437226	0.330263	0.23523	0.544419	0.661784	0.478656	0.492818	0.067237	0.050223	0.04982	0.033517	0.056355	0.052392	0.06249	0.063253	0.060554	0.049586	0.050647	0.047045	0.00913	0.016738	0.015261	0.032422	0.026622	0.023362	0.06533	0.049123	0.045713	0.054171	0.048713	0.045741	0.017935	0.027448	0.024043	0.094425	0.113918	0.114966	0.096859	0.090026	0.084386	0.085132	0.061349	0.058839	0.023089	0.014547	0.015075	0.048612
257363	Rickettsia typhi str. Wilmington	0.304385	0.412184	0.317229	0.183742	0.540399	0.654951	0.479017	0.48723	0.060803	0.045892	0.044617	0.033958	0.05359	0.050116	0.067149	0.06687	0.064565	0.04843	0.049002	0.045274	0.011022	0.016983	0.015804	0.031908	0.025846	0.022664	0.058033	0.046728	0.043019	0.053812	0.043954	0.041023	0.019181	0.027104	0.023852	0.109065	0.124707	0.124686	0.100798	0.092112	0.085743	0.083681	0.063766	0.061349	0.021349	0.01169	0.01226	0.048312
357808	Roseiflexus sp. RS-1	0.610234	0.669174	0.467067	0.69446	0.500742	0.582928	0.442551	0.476747	0.118299	0.096459	0.101564	0.082817	0.074797	0.076693	0.024987	0.030014	0.023799	0.054395	0.054739	0.04814	0.008882	0.016652	0.014923	0.036533	0.029675	0.031382	0.055649	0.044118	0.043861	0.076341	0.081537	0.08063	0.021874	0.036819	0.034443	0.056036	0.043153	0.038324	0.107917	0.097913	0.102456	0.018702	0.024191	0.021684	0.020719	0.020973	0.018968	0.033287
375451	Roseobacter denitrificans OCh 114	0.595286	0.638077	0.450449	0.697333	0.50991	0.617966	0.445311	0.466454	0.120069	0.09395	0.098522	0.063007	0.074025	0.069824	0.028076	0.031852	0.029203	0.06175	0.055405	0.051485	0.009577	0.016451	0.014798	0.034678	0.029876	0.027826	0.056125	0.046434	0.045011	0.084286	0.081749	0.079095	0.020734	0.035648	0.031829	0.05391	0.045637	0.046001	0.098549	0.095041	0.093967	0.033036	0.026695	0.025531	0.027857	0.021647	0.022176	0.039181
266117	Rubrobacter xylanophilus DSM 9941	0.710701	0.714555	0.485761	0.931787	0.516851	0.603133	0.466399	0.481022	0.11935	0.118161	0.111709	0.096732	0.084378	0.08301	0.018585	0.02229	0.021429	0.043545	0.057062	0.053644	0.008106	0.013703	0.01332	0.020942	0.030633	0.032717	0.083558	0.049254	0.049721	0.102943	0.105091	0.09764	0.01773	0.035489	0.035298	0.037022	0.026881	0.026067	0.11059	0.087799	0.092767	0.020375	0.01924	0.019862	0.017818	0.019813	0.021174	0.033296
185588	Ruegeria sp. PR1b	0.613268	0.65401	0.4633	0.722494	0.50319	0.587424	0.463285	0.45886	0.114998	0.09718	0.095531	0.078253	0.075208	0.077933	0.025661	0.029874	0.027347	0.06037	0.055014	0.051692	0.009692	0.016469	0.01658	0.039578	0.029783	0.030786	0.056833	0.044805	0.043832	0.081805	0.082784	0.082461	0.023686	0.036569	0.036306	0.048045	0.042542	0.039136	0.104817	0.096876	0.096593	0.028922	0.024331	0.023189	0.023425	0.021089	0.019409	0.03624
203122	Saccharophagus degradans 2-40	0.466381	0.547041	0.402036	0.450067	0.521931	0.627585	0.478995	0.459213	0.095473	0.070755	0.071912	0.044458	0.064212	0.064371	0.047319	0.045586	0.044031	0.055839	0.053728	0.053177	0.010278	0.017487	0.017567	0.041322	0.028743	0.026796	0.060949	0.047385	0.045156	0.070907	0.063944	0.066113	0.021019	0.03259	0.031556	0.059501	0.073986	0.070258	0.098223	0.094851	0.087603	0.048755	0.040204	0.03739	0.021351	0.020942	0.018304	0.040317
405948	Saccharopolyspora erythraea NRRL 2338	0.717661	0.726476	0.500315	0.926191	0.502479	0.598523	0.445803	0.463112	0.131344	0.118913	0.120562	0.084113	0.084666	0.081963	0.017784	0.021226	0.019579	0.060096	0.055728	0.052003	0.0083	0.014171	0.01315	0.028699	0.030182	0.030089	0.060993	0.04525	0.044857	0.094262	0.101071	0.096982	0.023594	0.037171	0.034882	0.031613	0.026421	0.02589	0.103862	0.092769	0.094852	0.017657	0.017235	0.016889	0.016608	0.018829	0.019446	0.028654
309807	Salinibacter ruber DSM 13855	0.670129	0.690833	0.464464	0.855091	0.504222	0.593961	0.468254	0.45045	0.106901	0.108827	0.101342	0.077326	0.080361	0.078996	0.024518	0.025067	0.025306	0.069991	0.05567	0.056547	0.006922	0.015236	0.015004	0.035454	0.030121	0.031685	0.070356	0.04554	0.04635	0.08365	0.093009	0.089241	0.022288	0.036821	0.038656	0.037122	0.033122	0.032151	0.097	0.094195	0.095982	0.021168	0.020505	0.020743	0.018231	0.020201	0.020142	0.033944
369723	Salinispora tropica CNB-440	0.699173	0.723163	0.511846	0.86251	0.495966	0.597582	0.435424	0.454891	0.13579	0.114514	0.124881	0.08436	0.08275	0.08163	0.018376	0.022398	0.019168	0.05953	0.055024	0.050071	0.007901	0.014926	0.013534	0.029102	0.029907	0.028138	0.052303	0.043452	0.041784	0.093226	0.095346	0.096313	0.02211	0.037871	0.033718	0.032931	0.029134	0.027705	0.105362	0.096025	0.09417	0.015481	0.017688	0.015996	0.015042	0.019011	0.017888	0.026238
28901	Salmonella enterica	0.481519	0.548026	0.414544	0.481986	0.524171	0.659868	0.4764	0.436244	0.10393	0.073432	0.078492	0.04353	0.065637	0.062507	0.063933	0.04409	0.046895	0.063323	0.054331	0.056861	0.006709	0.017211	0.017116	0.049075	0.02902	0.02268	0.048506	0.048374	0.044	0.070909	0.066832	0.071417	0.012781	0.032593	0.029309	0.058174	0.070082	0.072202	0.089109	0.093573	0.077698	0.058457	0.039256	0.036288	0.017044	0.021494	0.019223	0.029819
119912	Salmonella enterica subsp. enterica serovar Choleraesuis	0.533192	0.584211	0.431095	0.584271	0.522363	0.598246	0.480944	0.487901	0.092619	0.082635	0.078205	0.068421	0.069672	0.073825	0.038173	0.038557	0.034853	0.050635	0.055415	0.048971	0.011131	0.016721	0.017736	0.045554	0.029637	0.031333	0.056685	0.048963	0.046657	0.067695	0.074782	0.072463	0.022323	0.033542	0.032887	0.050091	0.057947	0.052514	0.099516	0.0926	0.093375	0.050575	0.034068	0.033206	0.024138	0.022304	0.020939	0.035995
423368	Salmonella enterica subsp. enterica serovar Newport str. SL254	0.536926	0.590681	0.419762	0.600335	0.525557	0.617181	0.491459	0.468033	0.09473	0.083425	0.07782	0.060743	0.070223	0.07104	0.036016	0.038366	0.038322	0.056901	0.055765	0.055302	0.011861	0.01649	0.017196	0.041198	0.029756	0.03018	0.065176	0.049943	0.048656	0.074278	0.076259	0.075206	0.019762	0.033225	0.034302	0.048902	0.057034	0.053598	0.091991	0.091295	0.088364	0.0556	0.034361	0.033717	0.02585	0.022527	0.020945	0.035287
90370	Salmonella enterica subsp. enterica serovar Typhi	0.532774	0.594242	0.411747	0.592332	0.514701	0.601749	0.467558	0.474795	0.096924	0.082298	0.078394	0.057009	0.069043	0.067878	0.038	0.038132	0.03527	0.052294	0.054735	0.051654	0.011551	0.017158	0.016339	0.043632	0.029425	0.030905	0.056286	0.046816	0.046697	0.073544	0.0727	0.068841	0.022879	0.034402	0.034186	0.059157	0.05824	0.054967	0.107059	0.095459	0.098154	0.043558	0.032615	0.031885	0.027496	0.021846	0.021508	0.038509
90371	Salmonella enterica subsp. enterica serovar Typhimurium	0.521496	0.579662	0.422068	0.562757	0.517225	0.597496	0.477342	0.476835	0.092574	0.080327	0.076403	0.060647	0.068304	0.071134	0.040225	0.039431	0.036248	0.052841	0.054715	0.049987	0.012518	0.017162	0.017833	0.042461	0.029365	0.030692	0.05879	0.047303	0.04556	0.0691	0.071526	0.069779	0.022194	0.033967	0.033674	0.057089	0.0607	0.055506	0.106062	0.094891	0.094844	0.044515	0.034089	0.033038	0.022124	0.021866	0.020357	0.036399
220341	Salmonella enterica subsp. enterica serovar Typhi str. CT18	0.4953	0.55159	0.397918	0.536393	0.524715	0.618068	0.487028	0.469048	0.082418	0.075866	0.069589	0.056248	0.066794	0.06602	0.044724	0.042645	0.043149	0.05617	0.054735	0.053078	0.012831	0.017037	0.017622	0.03757	0.029224	0.028975	0.065937	0.048846	0.04689	0.063976	0.069166	0.066069	0.020942	0.032747	0.0328	0.057533	0.06667	0.064062	0.093661	0.092949	0.089876	0.058468	0.038057	0.038119	0.027465	0.02185	0.021536	0.040218
209261	Salmonella enterica subsp. enterica serovar Typhi Ty2	0.534226	0.595532	0.412192	0.594955	0.514078	0.600964	0.466718	0.474552	0.097406	0.082542	0.07867	0.057103	0.069116	0.067907	0.037692	0.037948	0.035039	0.052109	0.05471	0.051591	0.011609	0.017173	0.016315	0.043701	0.029423	0.030938	0.056101	0.046671	0.046594	0.073585	0.072773	0.068851	0.023009	0.034491	0.034256	0.059094	0.057936	0.054682	0.10743	0.095642	0.098501	0.043118	0.032372	0.031645	0.027577	0.021823	0.021513	0.038593
601	Salmonella typhi	0.479739	0.5348	0.407528	0.49689	0.522147	0.61703	0.478713	0.470697	0.079913	0.073064	0.070102	0.051713	0.065311	0.066315	0.049807	0.044145	0.043092	0.054091	0.054114	0.049539	0.012399	0.017348	0.018397	0.0411	0.028945	0.027343	0.055786	0.04777	0.044054	0.066861	0.066076	0.064377	0.018739	0.032789	0.030747	0.057722	0.070571	0.067918	0.095552	0.094375	0.089155	0.053148	0.038969	0.03832	0.026052	0.021334	0.020734	0.040207
602	Salmonella typhimurium	0.52048	0.578303	0.421154	0.561982	0.51796	0.615441	0.472413	0.466027	0.094561	0.080168	0.079082	0.056899	0.068279	0.06831	0.04404	0.039581	0.037896	0.056651	0.054756	0.051969	0.010237	0.017133	0.017228	0.043777	0.029373	0.028341	0.053983	0.047487	0.045356	0.071397	0.07155	0.070812	0.020383	0.03387	0.032473	0.057815	0.060913	0.058501	0.100081	0.094651	0.090996	0.045231	0.034326	0.033074	0.024094	0.021896	0.020758	0.035103
99287	Salmonella typhimurium LT2	0.534849	0.595331	0.412305	0.59691	0.514358	0.601663	0.467087	0.474325	0.097702	0.082667	0.078702	0.056757	0.06919	0.06791	0.038038	0.037903	0.035133	0.052152	0.054748	0.051687	0.011524	0.017149	0.016319	0.043814	0.029438	0.030877	0.056239	0.046759	0.046638	0.073589	0.072947	0.068981	0.022962	0.034468	0.03422	0.059249	0.057792	0.054664	0.106718	0.095517	0.098217	0.043129	0.032372	0.031701	0.027495	0.021846	0.02159	0.038686
615	Serratia marcescens	0.52743	0.571588	0.41276	0.597942	0.515696	0.608371	0.477337	0.461381	0.093616	0.081355	0.075019	0.054612	0.068675	0.067797	0.043971	0.038732	0.039351	0.0536	0.05471	0.052502	0.011508	0.017173	0.017805	0.041969	0.029392	0.028951	0.055101	0.046992	0.044973	0.071747	0.072093	0.068513	0.021601	0.034219	0.033797	0.056229	0.059401	0.057927	0.101329	0.095265	0.092465	0.050048	0.033268	0.033708	0.024548	0.021849	0.022069	0.038723
326297	Shewanella amazonensis SB2B	0.545496	0.605052	0.40948	0.621956	0.506054	0.612158	0.47161	0.434392	0.102044	0.084311	0.080139	0.052395	0.069467	0.065599	0.035621	0.036336	0.038084	0.056755	0.054202	0.058343	0.010391	0.017458	0.016731	0.041918	0.029295	0.028389	0.060718	0.044687	0.044808	0.076381	0.072474	0.071527	0.022357	0.035533	0.036964	0.05295	0.055691	0.055057	0.112364	0.098263	0.093983	0.044922	0.029957	0.029248	0.026263	0.021429	0.020381	0.039379
325240	Shewanella baltica OS155	0.473913	0.551836	0.392843	0.477059	0.512932	0.611256	0.472682	0.454858	0.095713	0.071775	0.069875	0.046658	0.063999	0.062973	0.040284	0.044119	0.042859	0.054086	0.053163	0.052773	0.0104	0.017942	0.017636	0.04904	0.028613	0.028004	0.057436	0.045131	0.044033	0.067704	0.063052	0.062636	0.022936	0.033705	0.033563	0.060327	0.072203	0.068675	0.109063	0.097969	0.094055	0.05081	0.037454	0.035761	0.025426	0.020656	0.019032	0.03971
402882	Shewanella baltica OS185	0.474657	0.550017	0.393474	0.48048	0.512065	0.613114	0.471186	0.451895	0.09576	0.071875	0.070168	0.045087	0.063982	0.062566	0.041109	0.043976	0.043216	0.054678	0.053107	0.052823	0.010493	0.017985	0.017691	0.048588	0.028598	0.027481	0.056573	0.044918	0.043551	0.068284	0.062968	0.062521	0.02263	0.033812	0.033332	0.060533	0.072028	0.069276	0.108234	0.098269	0.093485	0.050249	0.037195	0.03563	0.0257	0.020627	0.019213	0.040175
318161	Shewanella denitrificans OS217	0.462196	0.538753	0.387833	0.460002	0.514702	0.617583	0.476744	0.449779	0.09285	0.069829	0.067522	0.043333	0.063197	0.061784	0.043031	0.045517	0.045743	0.054707	0.052993	0.053429	0.010157	0.017949	0.017945	0.050119	0.028488	0.027045	0.056354	0.045326	0.043676	0.067913	0.061686	0.06152	0.022757	0.033307	0.033084	0.06191	0.075187	0.072367	0.109343	0.097653	0.091408	0.051998	0.038932	0.037392	0.025067	0.02041	0.018879	0.040191
318167	Shewanella frigidimarina NCIMB 400	0.425835	0.525987	0.381935	0.369584	0.515071	0.616355	0.471271	0.457586	0.089296	0.063793	0.065468	0.042311	0.060264	0.060385	0.044907	0.049597	0.046159	0.056838	0.051919	0.05122	0.010408	0.018212	0.017755	0.049873	0.027904	0.026896	0.054591	0.044477	0.04321	0.066279	0.056419	0.058353	0.023037	0.032573	0.031882	0.066586	0.085054	0.079328	0.104872	0.098522	0.093137	0.050943	0.042488	0.03894	0.026461	0.019066	0.016146	0.04061
323850	Shewanella loihica PV-4	0.554044	0.596721	0.39592	0.669492	0.510784	0.614236	0.479935	0.43818	0.09724	0.086094	0.075469	0.047807	0.070545	0.064365	0.036823	0.035795	0.040347	0.056061	0.054802	0.059701	0.010505	0.017073	0.016608	0.049253	0.029535	0.029243	0.061096	0.0461	0.046562	0.072725	0.075121	0.069646	0.02237	0.03511	0.037495	0.057616	0.053777	0.054991	0.10996	0.096197	0.093734	0.048742	0.030111	0.031468	0.025901	0.021757	0.022829	0.038382
211586	Shewanella oneidensis MR-1	0.469229	0.551005	0.391179	0.465504	0.512426	0.609003	0.474943	0.453332	0.093834	0.070956	0.068922	0.046587	0.063566	0.063056	0.041293	0.044586	0.043223	0.052976	0.052991	0.053043	0.01091	0.018017	0.01783	0.049089	0.028529	0.028241	0.057278	0.044888	0.043987	0.067808	0.062233	0.062344	0.023325	0.033678	0.034055	0.060298	0.073403	0.068963	0.109468	0.098295	0.09431	0.051765	0.037769	0.035843	0.025332	0.020495	0.018446	0.039627
319224	Shewanella putrefaciens CN-32	0.454006	0.547331	0.389515	0.425173	0.512504	0.61236	0.469666	0.455485	0.093123	0.068377	0.069236	0.04592	0.062318	0.061912	0.041101	0.046247	0.043277	0.053478	0.052565	0.052328	0.01057	0.01815	0.01748	0.047957	0.028298	0.027709	0.057628	0.044543	0.043772	0.068238	0.059986	0.061315	0.022786	0.033395	0.033125	0.063273	0.077365	0.072365	0.109341	0.098703	0.094568	0.050364	0.039189	0.036201	0.025892	0.020021	0.01738	0.039944
94122	Shewanella sp. ANA-3	0.490837	0.55961	0.394313	0.518587	0.510963	0.609688	0.471818	0.451385	0.096195	0.074646	0.071059	0.046122	0.06523	0.063184	0.039917	0.042183	0.042095	0.053546	0.053432	0.053491	0.010466	0.01788	0.017544	0.049347	0.028793	0.028175	0.05848	0.044981	0.044011	0.06844	0.065168	0.063476	0.022591	0.034202	0.034244	0.059214	0.068034	0.06579	0.109764	0.098193	0.094698	0.049787	0.035512	0.034635	0.025207	0.020961	0.020107	0.039788
60480	Shewanella sp. MR-4	0.490767	0.560468	0.393967	0.517866	0.509883	0.61	0.471948	0.4477	0.096539	0.074596	0.071124	0.045458	0.065131	0.06296	0.039973	0.042114	0.042353	0.053493	0.053333	0.054007	0.010393	0.017943	0.017603	0.049402	0.028759	0.027989	0.058219	0.044692	0.043778	0.069465	0.064903	0.063567	0.022508	0.034319	0.034529	0.059144	0.068069	0.065908	0.109807	0.098599	0.094509	0.049487	0.035291	0.034332	0.025547	0.020897	0.019893	0.03995
60481	Shewanella sp. MR-7	0.490504	0.560055	0.394015	0.517442	0.510415	0.610081	0.473059	0.448105	0.096209	0.074569	0.07094	0.04572	0.065155	0.063121	0.040181	0.04218	0.042464	0.053746	0.053374	0.054057	0.01041	0.017915	0.017646	0.049526	0.028771	0.028052	0.058143	0.044828	0.043891	0.069453	0.064989	0.063686	0.022481	0.034256	0.034549	0.059129	0.068124	0.065833	0.109306	0.098408	0.094277	0.049735	0.035426	0.034478	0.025458	0.020922	0.019872	0.039813
351745	Shewanella sp. W3-18-1	0.455997	0.548874	0.390976	0.42814	0.513071	0.612733	0.470473	0.456007	0.094008	0.06873	0.069628	0.046442	0.062535	0.062285	0.040853	0.046072	0.043086	0.053534	0.052673	0.052421	0.010645	0.018099	0.017482	0.048059	0.028346	0.027773	0.0579	0.044741	0.043942	0.068359	0.060403	0.061863	0.022766	0.033371	0.033132	0.062885	0.076833	0.07174	0.108865	0.098436	0.094242	0.050543	0.039135	0.036117	0.025914	0.020119	0.017404	0.039609
60217	Shewanella violacea	0.464306	0.56338	0.387243	0.442294	0.512649	0.631549	0.464748	0.44165	0.089457	0.070123	0.073748	0.052716	0.06318	0.059275	0.036942	0.045135	0.043845	0.056781	0.052873	0.056575	0.008169	0.01805	0.016166	0.039396	0.028462	0.026107	0.064024	0.044831	0.04475	0.074406	0.061546	0.064034	0.022656	0.033567	0.033006	0.069658	0.074667	0.072773	0.10503	0.098355	0.091384	0.049738	0.03827	0.034681	0.029779	0.020361	0.017666	0.037787
621	Shigella boydii	0.409115	0.492063	0.360813	0.374471	0.511879	0.612857	0.475972	0.446809	0.072785	0.06101	0.057019	0.046316	0.058581	0.056602	0.05751	0.051246	0.052391	0.051921	0.051091	0.050753	0.014181	0.018505	0.018682	0.036646	0.027516	0.025895	0.051243	0.043179	0.040993	0.06216	0.053417	0.05179	0.019493	0.032558	0.032061	0.079729	0.08987	0.086822	0.099145	0.100134	0.093238	0.058511	0.043309	0.042316	0.02168	0.018124	0.017446	0.049688
300268	Shigella boydii Sb227	0.52368	0.595296	0.41073	0.565013	0.516851	0.597231	0.47574	0.477583	0.094071	0.080711	0.076556	0.060469	0.068455	0.069406	0.037965	0.039185	0.035398	0.050478	0.05473	0.052069	0.011851	0.017156	0.016639	0.04468	0.029381	0.032101	0.058715	0.047241	0.0476	0.072365	0.071784	0.069471	0.024086	0.034039	0.035115	0.05708	0.060215	0.05452	0.106659	0.094959	0.098121	0.044949	0.033823	0.03236	0.027513	0.021872	0.020149	0.037588
622	Shigella dysenteriae	0.481027	0.558298	0.403884	0.480899	0.514743	0.614929	0.478399	0.450901	0.086277	0.073063	0.072325	0.060637	0.06475	0.065203	0.046856	0.043489	0.042533	0.052817	0.053513	0.05376	0.015993	0.017766	0.018046	0.039036	0.028767	0.027644	0.053618	0.045779	0.044146	0.071694	0.064551	0.066334	0.021793	0.033627	0.033665	0.067207	0.070386	0.066142	0.097045	0.097083	0.090692	0.047112	0.037203	0.034927	0.024454	0.020946	0.018313	0.038844
300267	Shigella dysenteriae Sd197	0.52195	0.589737	0.410595	0.565518	0.51621	0.598437	0.475773	0.47442	0.092174	0.080375	0.075964	0.060975	0.06826	0.069016	0.038498	0.03932	0.036185	0.049901	0.054635	0.052015	0.012487	0.017214	0.016915	0.043943	0.029342	0.031506	0.058247	0.047031	0.046952	0.072138	0.07134	0.068943	0.023982	0.034087	0.034903	0.058319	0.060622	0.055507	0.106374	0.095254	0.097322	0.04594	0.033848	0.032663	0.027603	0.021812	0.020353	0.037738
623	Shigella flexneri	0.455036	0.527808	0.392036	0.445266	0.523429	0.603057	0.487092	0.480136	0.077735	0.068867	0.064003	0.060071	0.063442	0.066116	0.050966	0.046949	0.043839	0.050279	0.053524	0.049002	0.013137	0.017496	0.018607	0.040608	0.028604	0.029789	0.059125	0.047506	0.045257	0.06068	0.062531	0.060781	0.023323	0.032227	0.032254	0.064713	0.076943	0.069813	0.103487	0.094626	0.093394	0.055887	0.04167	0.040488	0.02419	0.020655	0.018984	0.041525
42897	Shigella flexneri 2a	0.507887	0.567312	0.422068	0.534279	0.519578	0.602906	0.490695	0.465133	0.084988	0.077951	0.073525	0.060982	0.067377	0.071787	0.044206	0.040985	0.039569	0.052473	0.054607	0.051881	0.012868	0.017193	0.019033	0.040713	0.029261	0.029715	0.053891	0.047683	0.045117	0.073296	0.069927	0.070838	0.027741	0.03351	0.03417	0.055725	0.063786	0.057703	0.103736	0.094455	0.089832	0.047596	0.035788	0.03441	0.022103	0.021797	0.019082	0.03632
198215	Shigella flexneri 2a str. 2457T	0.523313	0.59465	0.409489	0.5658	0.515269	0.599475	0.472402	0.473929	0.094496	0.08059	0.077016	0.058864	0.068298	0.06835	0.03812	0.039122	0.03566	0.050369	0.054582	0.052314	0.012074	0.01725	0.016522	0.044547	0.029332	0.031488	0.058542	0.046798	0.047129	0.073136	0.071319	0.068958	0.02332	0.034211	0.034952	0.058385	0.060336	0.055406	0.106616	0.095559	0.098175	0.04495	0.033543	0.032126	0.028085	0.021774	0.020301	0.03786
198214	Shigella flexneri 2a str. 301	0.518776	0.590007	0.408898	0.557423	0.516154	0.599499	0.474269	0.474695	0.093422	0.079798	0.076037	0.059176	0.067992	0.068451	0.039143	0.039641	0.036196	0.050296	0.05456	0.052089	0.01217	0.017257	0.016728	0.044056	0.029303	0.031446	0.058403	0.046955	0.04707	0.072392	0.070816	0.068594	0.023417	0.034049	0.034798	0.058388	0.061345	0.056171	0.106407	0.095378	0.097655	0.045817	0.034115	0.032709	0.027643	0.021766	0.020211	0.037964
424718	Shigella flexneri 5a	0.471917	0.539194	0.405664	0.470893	0.533434	0.595645	0.50531	0.499345	0.077644	0.072003	0.064451	0.07016	0.065728	0.072788	0.048966	0.045761	0.04127	0.048093	0.054818	0.04829	0.014679	0.016752	0.019122	0.041061	0.029078	0.032696	0.061058	0.050759	0.048164	0.061414	0.067469	0.065835	0.024911	0.031403	0.032782	0.057114	0.072312	0.061724	0.100729	0.09045	0.091458	0.058714	0.042372	0.041162	0.023651	0.021743	0.018976	0.036357
373384	Shigella flexneri 5 str. 8401	0.521579	0.593199	0.409025	0.562513	0.515708	0.599004	0.472718	0.475402	0.094195	0.08029	0.076634	0.058379	0.068189	0.068392	0.038445	0.039326	0.035712	0.050868	0.054583	0.052075	0.011826	0.017247	0.016546	0.044419	0.029324	0.031592	0.058577	0.046886	0.047191	0.072576	0.071153	0.068704	0.023324	0.034138	0.034861	0.058143	0.060718	0.055626	0.106802	0.095453	0.098288	0.044975	0.033781	0.032363	0.027781	0.021778	0.020306	0.038177
624	Shigella sonnei	0.447715	0.522328	0.386608	0.43421	0.516971	0.611541	0.463185	0.476187	0.081446	0.067457	0.066293	0.051351	0.06223	0.061243	0.04412	0.047284	0.043473	0.054224	0.052764	0.047538	0.01142	0.017939	0.017405	0.035403	0.028323	0.027451	0.052739	0.045567	0.043215	0.068152	0.060018	0.0572	0.019722	0.032796	0.030196	0.073022	0.078996	0.076299	0.105868	0.097222	0.095906	0.053129	0.040835	0.039521	0.022985	0.020044	0.019888	0.045605
300269	Shigella sonnei Ss046	0.521656	0.593191	0.408721	0.563057	0.517121	0.597725	0.475505	0.478132	0.093063	0.080353	0.076009	0.059575	0.068309	0.068972	0.038635	0.039408	0.035678	0.050831	0.054709	0.052024	0.011765	0.017166	0.016598	0.04476	0.029364	0.032078	0.058612	0.047277	0.047664	0.072186	0.071526	0.068909	0.023781	0.033981	0.035013	0.057361	0.060666	0.055108	0.106473	0.094924	0.098269	0.045758	0.034055	0.032688	0.02789	0.021862	0.020301	0.037751
292414	Silicibacter sp. TM1040	0.606003	0.651746	0.451128	0.715136	0.503808	0.612291	0.450333	0.4488	0.12043	0.095774	0.098955	0.065143	0.074598	0.070778	0.026578	0.030555	0.029051	0.059503	0.054979	0.054369	0.009219	0.016574	0.01512	0.034762	0.029754	0.028031	0.062947	0.044895	0.044268	0.083679	0.081746	0.081072	0.020913	0.036437	0.034427	0.050896	0.043833	0.043684	0.101164	0.096922	0.094517	0.033162	0.02495	0.023654	0.027555	0.021197	0.020647	0.037075
366394	Sinorhizobium medicae WSM419	0.618769	0.646951	0.456571	0.752785	0.497889	0.614086	0.445326	0.434257	0.120221	0.098005	0.100611	0.071171	0.075404	0.069906	0.027275	0.029113	0.029683	0.0551	0.054566	0.054393	0.008578	0.01663	0.015672	0.029596	0.029628	0.026238	0.060102	0.043446	0.041751	0.084767	0.0821	0.080777	0.020484	0.037211	0.034182	0.05518	0.041716	0.043987	0.10019	0.098657	0.09309	0.03438	0.02318	0.022784	0.024731	0.020709	0.021363	0.039223
382	Sinorhizobium meliloti	0.630938	0.650572	0.452086	0.790156	0.496961	0.615258	0.44796	0.427665	0.119515	0.10039	0.099895	0.071685	0.076461	0.06931	0.0271	0.028014	0.030201	0.055937	0.054612	0.056228	0.008506	0.016432	0.015583	0.029263	0.029667	0.026274	0.06183	0.043311	0.042015	0.084266	0.08385	0.081061	0.02077	0.037409	0.035161	0.055436	0.039643	0.043053	0.099443	0.098527	0.0931	0.036679	0.022217	0.022567	0.025231	0.020496	0.021974	0.038915
266834	Sinorhizobium meliloti 1021	0.622017	0.64712	0.460911	0.758019	0.495864	0.609439	0.442851	0.435302	0.120038	0.098545	0.101275	0.073099	0.075588	0.070696	0.026449	0.028725	0.028993	0.053163	0.054404	0.053168	0.009359	0.016667	0.015886	0.029072	0.029571	0.026265	0.058384	0.042944	0.040985	0.084675	0.082024	0.080499	0.021101	0.037463	0.034073	0.054686	0.041204	0.04328	0.10186	0.099295	0.09393	0.031988	0.022674	0.022349	0.024387	0.020548	0.021314	0.039462
63612	Sodalis glossinidius	0.510236	0.566069	0.407555	0.557085	0.523963	0.596809	0.47591	0.499169	0.091422	0.078508	0.07216	0.060186	0.067935	0.069341	0.039724	0.04102	0.03657	0.05157	0.055037	0.047706	0.013268	0.016913	0.016995	0.046135	0.029401	0.032122	0.056717	0.048959	0.047547	0.066548	0.071405	0.065526	0.02198	0.033051	0.032229	0.059802	0.063128	0.05805	0.10688	0.092757	0.097982	0.049572	0.03649	0.036448	0.027495	0.022092	0.02236	0.038286
343509	Sodalis glossinidius str. 'morsitans'	0.562048	0.612791	0.421293	0.652061	0.510833	0.592492	0.470514	0.469492	0.101624	0.087602	0.08099	0.065357	0.07123	0.070851	0.034519	0.035026	0.03314	0.054347	0.054953	0.052447	0.011629	0.016949	0.016593	0.046668	0.029615	0.031923	0.054326	0.046236	0.046415	0.073559	0.076448	0.07197	0.02373	0.035198	0.036072	0.055722	0.052123	0.048777	0.109964	0.0959	0.099218	0.039774	0.02947	0.029328	0.026199	0.021783	0.021521	0.035981
234267	Solibacter usitatus Ellin6076	0.625286	0.634674	0.465185	0.776	0.50158	0.597915	0.453729	0.453097	0.113823	0.099496	0.096433	0.068572	0.076193	0.074753	0.033455	0.028736	0.028989	0.049801	0.055002	0.050362	0.009019	0.016317	0.016956	0.035698	0.029804	0.028058	0.052272	0.044489	0.041724	0.085468	0.084327	0.080096	0.020019	0.036847	0.033867	0.047865	0.04048	0.041378	0.098274	0.097012	0.094	0.034644	0.023244	0.024017	0.021706	0.02085	0.022438	0.039893
164608	Sphingomonas sp. KA1	0.632857	0.66137	0.47208	0.765122	0.502533	0.603255	0.462326	0.442019	0.124337	0.101068	0.10127	0.083009	0.076923	0.076977	0.02608	0.028128	0.02782	0.057897	0.055178	0.054335	0.011582	0.016117	0.016361	0.032373	0.029883	0.028308	0.058332	0.044813	0.043043	0.081871	0.085918	0.087078	0.022897	0.036794	0.035735	0.050502	0.039159	0.038374	0.096841	0.096355	0.091337	0.031211	0.022844	0.022039	0.024107	0.020801	0.01961	0.03368
392499	Sphingomonas wittichii RW1	0.685842	0.687134	0.484398	0.885993	0.495338	0.608581	0.44923	0.428205	0.135723	0.111633	0.111566	0.079429	0.081474	0.076269	0.023395	0.023417	0.025217	0.06183	0.054896	0.055384	0.008116	0.015282	0.015237	0.029008	0.029847	0.026676	0.052636	0.043234	0.041476	0.091566	0.092764	0.090998	0.020758	0.037898	0.035621	0.050594	0.031053	0.033557	0.098248	0.096847	0.091269	0.026657	0.018443	0.018885	0.023243	0.019323	0.020514	0.035603
317655	Sphingopyxis alaskensis RB2256	0.659435	0.680573	0.48229	0.815442	0.501688	0.618579	0.447835	0.43865	0.14024	0.106463	0.112111	0.076562	0.079285	0.074787	0.023897	0.025838	0.025716	0.061933	0.055344	0.054791	0.008054	0.015595	0.014772	0.028827	0.029987	0.0264	0.053369	0.044786	0.042815	0.08913	0.090263	0.090928	0.020206	0.037056	0.033785	0.051135	0.034853	0.03628	0.097863	0.09559	0.089483	0.029233	0.020909	0.020095	0.024254	0.020284	0.020204	0.035299
2133	Spiroplasma citri	0.26999	0.386922	0.281816	0.141234	0.549369	0.656534	0.500844	0.490727	0.050823	0.041284	0.035734	0.030087	0.052123	0.046637	0.079293	0.072436	0.073733	0.05024	0.047854	0.046534	0.008091	0.016344	0.015136	0.039401	0.025044	0.023458	0.060858	0.047394	0.044839	0.04907	0.04067	0.035855	0.01501	0.025287	0.024344	0.100435	0.138128	0.134292	0.098351	0.089572	0.084684	0.097581	0.071739	0.071048	0.021672	0.008223	0.010001	0.053087
273036	Staphylococcus aureus RF122	0.336347	0.458364	0.323987	0.226691	0.547479	0.650538	0.488081	0.503816	0.064057	0.050571	0.049455	0.035164	0.056887	0.053402	0.055677	0.063229	0.057686	0.057579	0.050943	0.048817	0.00659	0.016543	0.014851	0.041071	0.026706	0.026627	0.064759	0.050053	0.049568	0.060966	0.049524	0.047152	0.023443	0.027182	0.026224	0.08707	0.113169	0.108011	0.092493	0.088874	0.088434	0.074448	0.062123	0.058573	0.026358	0.014833	0.013927	0.045754
93062	Staphylococcus aureus subsp. aureus COL	0.335676	0.457864	0.3246	0.224563	0.550043	0.653689	0.490976	0.505464	0.064537	0.050503	0.049453	0.034594	0.057151	0.053819	0.057049	0.063525	0.058116	0.058786	0.051081	0.049083	0.006325	0.016381	0.014797	0.041652	0.026716	0.026577	0.065148	0.050734	0.050167	0.060341	0.049857	0.0477	0.022953	0.026899	0.026003	0.086023	0.113392	0.108007	0.091196	0.087965	0.087139	0.075607	0.063093	0.059401	0.025951	0.014866	0.01383	0.044827
359787	Staphylococcus aureus subsp. aureus JH1	0.336668	0.457657	0.324862	0.227486	0.550901	0.654437	0.492444	0.505824	0.064264	0.050658	0.049384	0.035172	0.057331	0.054021	0.057031	0.063463	0.058314	0.058399	0.05118	0.049208	0.006216	0.016326	0.014816	0.041577	0.026747	0.026596	0.065522	0.051017	0.050368	0.060583	0.050146	0.047914	0.022841	0.026833	0.025984	0.085766	0.113038	0.107629	0.091087	0.087633	0.086678	0.076172	0.06326	0.059688	0.025964	0.01498	0.013995	0.044583
359786	Staphylococcus aureus subsp. aureus JH9	0.336789	0.457977	0.325139	0.22725	0.551044	0.654642	0.492618	0.505873	0.064401	0.050678	0.04946	0.035178	0.057357	0.054084	0.057039	0.063458	0.058289	0.058465	0.051195	0.049251	0.006149	0.016317	0.014815	0.041625	0.026751	0.0266	0.065544	0.051062	0.050421	0.06071	0.050187	0.048021	0.022815	0.026821	0.025982	0.085613	0.112994	0.107531	0.090949	0.087579	0.086583	0.076204	0.063294	0.059674	0.025909	0.014996	0.013967	0.044524
282458	Staphylococcus aureus subsp. aureus MRSA252	0.336188	0.458198	0.323826	0.226541	0.549478	0.651894	0.49154	0.505001	0.064004	0.050571	0.049181	0.035472	0.05712	0.053779	0.056602	0.063412	0.058108	0.058162	0.051067	0.049142	0.006389	0.016417	0.01486	0.041692	0.026723	0.026772	0.065139	0.050599	0.050135	0.060492	0.049836	0.047544	0.023301	0.02697	0.026241	0.086247	0.113215	0.10754	0.091988	0.088157	0.087584	0.075783	0.062831	0.059283	0.026093	0.01489	0.013892	0.044918
282459	Staphylococcus aureus subsp. aureus MSSA476	0.335801	0.457549	0.324057	0.225797	0.548814	0.651583	0.489563	0.505296	0.063342	0.050507	0.049314	0.03492	0.057009	0.053625	0.055507	0.063409	0.057862	0.058233	0.051007	0.048806	0.006323	0.016459	0.014833	0.040916	0.026707	0.026656	0.065396	0.050398	0.049851	0.061175	0.049669	0.047297	0.023073	0.02703	0.026098	0.086872	0.113355	0.108036	0.092438	0.088405	0.087954	0.07522	0.062653	0.059101	0.026214	0.014833	0.013914	0.045477
158878	Staphylococcus aureus subsp. aureus Mu50	0.336206	0.457257	0.32435	0.227009	0.549713	0.65252	0.492112	0.504507	0.063894	0.050577	0.049151	0.03529	0.05715	0.05388	0.057065	0.063429	0.058346	0.058331	0.051083	0.049156	0.006371	0.016402	0.014916	0.041676	0.026726	0.026653	0.065244	0.050665	0.05005	0.060023	0.049879	0.047625	0.023105	0.026946	0.026177	0.085906	0.113208	0.10761	0.091378	0.088072	0.087173	0.075882	0.06291	0.059407	0.02582	0.014899	0.013918	0.044842
196620	Staphylococcus aureus subsp. aureus MW2	0.331421	0.446775	0.320416	0.227073	0.550914	0.653055	0.498146	0.501541	0.060852	0.04989	0.046917	0.03509	0.05694	0.053663	0.060378	0.064159	0.060965	0.057795	0.050946	0.049234	0.006406	0.016329	0.015271	0.040737	0.026625	0.026318	0.064989	0.050786	0.049539	0.057575	0.049387	0.04657	0.02233	0.026708	0.026156	0.087092	0.114893	0.109185	0.090466	0.087747	0.085697	0.080449	0.063957	0.061342	0.024896	0.014527	0.014033	0.045186
158879	Staphylococcus aureus subsp. aureus N315	0.335999	0.457776	0.324628	0.225592	0.549223	0.652322	0.490662	0.504684	0.064188	0.050541	0.049375	0.035029	0.057074	0.053785	0.056739	0.063416	0.058056	0.058229	0.051042	0.049014	0.006321	0.016433	0.014873	0.041662	0.026716	0.026618	0.064881	0.05052	0.049941	0.060311	0.049766	0.047565	0.023226	0.026992	0.026124	0.086183	0.113283	0.107819	0.091778	0.088253	0.087478	0.075601	0.062768	0.059154	0.025851	0.014865	0.013853	0.044875
93061	Staphylococcus aureus subsp. aureus NCTC 8325	0.335989	0.456451	0.324463	0.227053	0.549331	0.652554	0.490249	0.50519	0.063977	0.05054	0.049265	0.035036	0.057087	0.05373	0.056887	0.063426	0.058125	0.058133	0.051048	0.048811	0.006464	0.016426	0.014864	0.041262	0.026717	0.026534	0.064995	0.050549	0.049835	0.060235	0.049783	0.04738	0.022995	0.026981	0.025989	0.086533	0.113286	0.108131	0.091716	0.088215	0.087466	0.075475	0.062806	0.059344	0.026076	0.014868	0.01401	0.045222
426430	Staphylococcus aureus subsp. aureus str. Newman	0.336622	0.457515	0.325295	0.227057	0.550724	0.654731	0.491941	0.5055	0.064142	0.050649	0.049506	0.03489	0.057306	0.05401	0.057253	0.063455	0.058297	0.059079	0.051167	0.049166	0.006125	0.016337	0.014822	0.041325	0.026745	0.026504	0.065257	0.050965	0.050259	0.060723	0.050109	0.047936	0.022694	0.02685	0.025927	0.08566	0.113055	0.107779	0.090552	0.087698	0.086605	0.075848	0.063205	0.059593	0.025851	0.01497	0.013974	0.044867
367830	Staphylococcus aureus subsp. aureus USA300	0.3353	0.457821	0.324022	0.224056	0.550589	0.654049	0.492629	0.505091	0.064149	0.050454	0.049227	0.034811	0.05719	0.053872	0.05718	0.063618	0.058443	0.05889	0.051099	0.04935	0.006149	0.016347	0.014818	0.041539	0.026713	0.02664	0.065533	0.050869	0.050365	0.060707	0.049894	0.047797	0.022922	0.026833	0.026103	0.085883	0.113521	0.107858	0.091201	0.087777	0.086814	0.076103	0.063332	0.059645	0.025837	0.014852	0.013764	0.044754
1282	Staphylococcus epidermidis	0.346442	0.458626	0.334182	0.24652	0.553583	0.652495	0.523869	0.484386	0.055151	0.052134	0.047615	0.037468	0.058389	0.057856	0.066172	0.062385	0.06353	0.067877	0.051781	0.053819	0.006993	0.016145	0.016982	0.046564	0.026994	0.026927	0.065243	0.052203	0.05056	0.056213	0.052043	0.052389	0.022286	0.026775	0.028663	0.07892	0.109608	0.098612	0.076707	0.086442	0.079413	0.079495	0.062894	0.059682	0.020184	0.015891	0.013372	0.041673
176280	Staphylococcus epidermidis ATCC 12228	0.329864	0.457129	0.318956	0.213508	0.546286	0.649783	0.496405	0.49267	0.058629	0.049608	0.047711	0.035923	0.056252	0.052864	0.058921	0.063985	0.060502	0.057055	0.050575	0.050946	0.006339	0.016622	0.015272	0.042198	0.026541	0.026665	0.066475	0.049441	0.049474	0.059851	0.0484	0.04703	0.024907	0.02715	0.027459	0.088514	0.115462	0.108256	0.092388	0.08945	0.087033	0.076422	0.062551	0.058753	0.025691	0.014234	0.012726	0.044582
176279	Staphylococcus epidermidis RP62A	0.330441	0.457599	0.320086	0.213639	0.547796	0.652182	0.498389	0.492815	0.058769	0.049711	0.047917	0.035956	0.056481	0.053201	0.058863	0.064034	0.060796	0.057186	0.0507	0.051291	0.006341	0.016527	0.015264	0.042126	0.026571	0.026579	0.0679	0.049881	0.049838	0.0601	0.04873	0.047609	0.024503	0.027008	0.027354	0.087665	0.115254	0.107943	0.091371	0.088892	0.085991	0.076691	0.062999	0.059074	0.025276	0.014336	0.012702	0.044276
279808	Staphylococcus haemolyticus JCSC1435	0.334899	0.457854	0.324681	0.222162	0.545978	0.651513	0.49541	0.491012	0.06059	0.05034	0.04887	0.036528	0.056595	0.053561	0.058044	0.063296	0.060148	0.059084	0.05078	0.050796	0.006432	0.016639	0.015468	0.039508	0.026656	0.026211	0.067324	0.049577	0.049002	0.059995	0.049066	0.047981	0.023026	0.027303	0.02717	0.085533	0.113683	0.107232	0.091589	0.089449	0.085982	0.075243	0.061797	0.058024	0.025857	0.014657	0.013129	0.044913
342451	Staphylococcus saprophyticus subsp. saprophyticus ATCC 15305	0.340584	0.464388	0.325974	0.23139	0.546083	0.652319	0.485483	0.500447	0.064922	0.051177	0.050807	0.033913	0.057037	0.053223	0.054367	0.062559	0.057114	0.057383	0.051037	0.049519	0.0062	0.016627	0.014722	0.04069	0.026789	0.026441	0.067664	0.04985	0.049608	0.062846	0.049899	0.04794	0.023185	0.027427	0.026393	0.087951	0.111695	0.107137	0.09367	0.089282	0.088313	0.070984	0.061104	0.057216	0.026659	0.015138	0.014031	0.045555
1292	Staphylococcus warneri	0.330835	0.433936	0.311737	0.246832	0.552632	0.635489	0.526851	0.495557	0.052735	0.049823	0.040674	0.037011	0.057109	0.055256	0.070816	0.064374	0.0658	0.056599	0.051028	0.050441	0.008654	0.01622	0.017095	0.048022	0.026625	0.028423	0.06421	0.051238	0.049553	0.050765	0.049587	0.045291	0.025846	0.026516	0.028933	0.07947	0.115091	0.102817	0.088008	0.087142	0.084808	0.088588	0.064639	0.064641	0.020244	0.014534	0.014329	0.044545
1288	Staphylococcus xylosus	0.349203	0.486706	0.349345	0.211559	0.565226	0.678553	0.51336	0.503766	0.066306	0.052648	0.056145	0.031663	0.060033	0.059525	0.067387	0.062868	0.057731	0.069712	0.052607	0.054741	0.003274	0.015397	0.014684	0.040602	0.027109	0.026326	0.075508	0.055707	0.055571	0.068206	0.054513	0.059228	0.02148	0.0256	0.025932	0.06873	0.108473	0.09853	0.075115	0.082194	0.075856	0.069679	0.066573	0.058607	0.019352	0.01654	0.011754	0.038572
40324	Stenotrophomonas maltophilia	0.643381	0.657924	0.459526	0.812692	0.510182	0.619764	0.457738	0.453044	0.125223	0.103584	0.101606	0.065056	0.078233	0.072824	0.030665	0.027585	0.028688	0.055538	0.056012	0.055176	0.00842	0.015522	0.014964	0.042509	0.030198	0.028039	0.0522	0.046997	0.045702	0.084028	0.090209	0.085769	0.020652	0.03599	0.033851	0.044856	0.03717	0.039258	0.097853	0.093078	0.090589	0.036695	0.023145	0.023762	0.025131	0.021082	0.022877	0.033185
216495	Streptococcus agalactiae	0.338321	0.441115	0.330801	0.243048	0.533992	0.642001	0.481209	0.478764	0.060686	0.050666	0.048601	0.039124	0.055417	0.052483	0.054778	0.061821	0.060226	0.054049	0.0501	0.047535	0.007781	0.017387	0.016601	0.034026	0.026563	0.024347	0.060008	0.046499	0.043662	0.052579	0.047558	0.04508	0.017261	0.02862	0.026507	0.083964	0.112474	0.110073	0.094003	0.093708	0.088082	0.086371	0.057378	0.055318	0.01982	0.014513	0.014495	0.049167
205921	Streptococcus agalactiae A909	0.361936	0.484885	0.341831	0.25909	0.528217	0.63892	0.480935	0.464795	0.069392	0.054077	0.054969	0.038814	0.056582	0.053932	0.049109	0.05832	0.055756	0.056582	0.050659	0.052484	0.005847	0.017705	0.016365	0.03981	0.026979	0.025759	0.064912	0.045884	0.04558	0.063678	0.049847	0.050931	0.020217	0.029786	0.029661	0.078865	0.104502	0.098897	0.099763	0.095276	0.089348	0.073023	0.052823	0.048421	0.025146	0.016071	0.01354	0.045352
211110	Streptococcus agalactiae NEM316	0.361564	0.484558	0.340056	0.260079	0.528663	0.637794	0.481338	0.466858	0.069404	0.054029	0.054508	0.038675	0.056604	0.053849	0.04935	0.058405	0.055675	0.056217	0.050678	0.052339	0.005624	0.017679	0.016292	0.041027	0.02698	0.026028	0.065692	0.045988	0.045832	0.062501	0.049873	0.050586	0.019922	0.029731	0.029724	0.078184	0.104625	0.098863	0.100036	0.095122	0.089909	0.073574	0.053	0.048753	0.024794	0.016063	0.013663	0.045929
1315	Streptococcus bovis	0.394643	0.55353	0.356601	0.273798	0.527625	0.681127	0.469502	0.432245	0.089256	0.05911	0.071324	0.040931	0.05908	0.051559	0.043286	0.054268	0.052155	0.062267	0.051868	0.064662	0.003674	0.017629	0.013533	0.032876	0.027635	0.023047	0.077104	0.046861	0.049229	0.074655	0.054385	0.063123	0.015261	0.030587	0.030272	0.070463	0.09415	0.091513	0.091941	0.094704	0.081249	0.066978	0.049029	0.039707	0.02454	0.01812	0.012284	0.039282
1302	Streptococcus gordonii	0.42399	0.503729	0.396395	0.371845	0.516136	0.631072	0.467895	0.449441	0.088784	0.063523	0.06705	0.039037	0.060222	0.060574	0.042169	0.049894	0.048697	0.050105	0.051949	0.049429	0.005379	0.018161	0.018696	0.035714	0.027901	0.023589	0.068106	0.044704	0.040351	0.059094	0.056369	0.058959	0.019172	0.032422	0.028896	0.062703	0.085571	0.083778	0.090051	0.098177	0.086117	0.058998	0.042936	0.039753	0.021419	0.01904	0.016811	0.042025
28037	Streptococcus mitis	0.391603	0.48699	0.336913	0.350907	0.52728	0.63134	0.489244	0.461255	0.064963	0.058625	0.052907	0.035685	0.058804	0.054218	0.052292	0.054605	0.056607	0.056767	0.05173	0.053736	0.005619	0.017663	0.016795	0.038548	0.027568	0.026865	0.069652	0.046668	0.046007	0.059487	0.053881	0.050679	0.015928	0.030558	0.031378	0.066001	0.095084	0.091937	0.100684	0.094907	0.090348	0.072336	0.049262	0.048465	0.022728	0.017929	0.017754	0.047747
1309	Streptococcus mutans	0.36785	0.471992	0.353301	0.278257	0.524071	0.641053	0.49464	0.43652	0.07484	0.054888	0.054022	0.035786	0.056581	0.055428	0.061215	0.057223	0.06101	0.057979	0.050575	0.054538	0.00468	0.017944	0.018663	0.045626	0.027016	0.023657	0.055655	0.045011	0.04225	0.061662	0.049939	0.052877	0.016499	0.030355	0.030538	0.0695	0.102568	0.097184	0.091315	0.096652	0.082407	0.073253	0.050928	0.047264	0.020269	0.016301	0.013437	0.046914
210007	Streptococcus mutans UA159	0.37546	0.494066	0.341281	0.291034	0.516706	0.636646	0.480871	0.432602	0.074583	0.05588	0.055728	0.039091	0.056375	0.052329	0.04852	0.055639	0.057891	0.056588	0.050281	0.056533	0.005713	0.018367	0.017118	0.040816	0.026995	0.0246	0.063966	0.043374	0.043102	0.062615	0.049676	0.051621	0.019567	0.031294	0.032265	0.077443	0.100105	0.096278	0.101485	0.099171	0.088584	0.074181	0.047996	0.044138	0.024004	0.016472	0.013868	0.047566
1303	Streptococcus oralis	0.396477	0.48695	0.333307	0.369175	0.519736	0.628983	0.48731	0.442914	0.068135	0.059216	0.052339	0.036389	0.058381	0.052559	0.051841	0.053393	0.058405	0.060408	0.051305	0.055434	0.005564	0.018099	0.017224	0.034347	0.027489	0.025997	0.06233	0.04483	0.044073	0.060689	0.053147	0.049748	0.017694	0.031459	0.032699	0.069656	0.093622	0.092266	0.098559	0.097554	0.09057	0.07514	0.046654	0.046436	0.022498	0.017849	0.018036	0.05004
171101	Streptococcus pneumoniae	0.390427	0.490462	0.34363	0.337188	0.528459	0.637199	0.48737	0.460809	0.067786	0.058466	0.055052	0.04043	0.058839	0.054857	0.049827	0.054844	0.056002	0.054621	0.051778	0.053905	0.005258	0.017596	0.016693	0.037924	0.027569	0.02623	0.068022	0.046945	0.046069	0.064249	0.053934	0.05234	0.01735	0.030408	0.030692	0.073798	0.09544	0.092271	0.098202	0.094504	0.088535	0.072773	0.049725	0.047861	0.02378	0.017915	0.016975	0.04607
373153	Streptococcus pneumoniae D39	0.406691	0.517494	0.34529	0.357288	0.523041	0.634463	0.483207	0.451454	0.074068	0.060915	0.058588	0.040272	0.059544	0.05462	0.044074	0.052461	0.053126	0.055492	0.051934	0.056978	0.005826	0.017849	0.016142	0.040451	0.027762	0.027017	0.07327	0.04602	0.046893	0.066456	0.055244	0.054781	0.019052	0.03133	0.032827	0.072715	0.09055	0.086872	0.102118	0.096081	0.090944	0.068341	0.046486	0.043723	0.024029	0.018555	0.016707	0.046347
170187	Streptococcus pneumoniae TIGR4	0.406323	0.513779	0.348456	0.356732	0.521796	0.631283	0.481191	0.452912	0.074899	0.060826	0.058635	0.040398	0.059384	0.055074	0.043744	0.052403	0.052647	0.054751	0.051821	0.055631	0.006106	0.017926	0.016446	0.04068	0.027726	0.0269	0.072146	0.045677	0.046055	0.065	0.054947	0.054383	0.019354	0.031455	0.032493	0.071968	0.090666	0.086991	0.102466	0.096548	0.091482	0.06795	0.04619	0.043585	0.024072	0.018475	0.016764	0.046541
301448	Streptococcus pyogenes	0.401345	0.510013	0.402032	0.291988	0.549881	0.634501	0.531555	0.483587	0.057012	0.060566	0.060944	0.035633	0.06204	0.071965	0.046892	0.055136	0.051032	0.070968	0.053738	0.053117	0.004236	0.016219	0.019764	0.040312	0.028111	0.028653	0.071935	0.053337	0.049741	0.084402	0.059762	0.069155	0.016046	0.028322	0.030598	0.050836	0.091803	0.07479	0.07396	0.086423	0.076475	0.077114	0.054724	0.047788	0.01608	0.019536	0.012297	0.03801
160490	Streptococcus pyogenes M1 GAS	0.392363	0.505571	0.351304	0.320215	0.521591	0.635979	0.477316	0.451477	0.07814	0.058615	0.05904	0.039699	0.05825	0.054665	0.043698	0.054039	0.053406	0.057802	0.051307	0.054609	0.006327	0.018006	0.016554	0.043027	0.027454	0.025727	0.063859	0.045185	0.044948	0.064583	0.052916	0.053916	0.020548	0.031174	0.031257	0.074087	0.094869	0.091203	0.101913	0.096974	0.089952	0.070425	0.047591	0.043957	0.025309	0.017707	0.015414	0.044094
370552	Streptococcus pyogenes MGAS10270	0.39052	0.500818	0.349782	0.32096	0.522993	0.635685	0.478672	0.454622	0.076439	0.05836	0.058054	0.040031	0.058255	0.054703	0.044628	0.054378	0.053864	0.057414	0.051352	0.05404	0.006474	0.017929	0.016606	0.042567	0.027451	0.025817	0.06382	0.045494	0.045047	0.063699	0.052918	0.053304	0.020415	0.030986	0.030971	0.07366	0.095432	0.091869	0.101977	0.096505	0.089874	0.071476	0.048175	0.0449	0.025305	0.017667	0.015695	0.04443
286636	Streptococcus pyogenes MGAS10394	0.393519	0.503841	0.352331	0.324386	0.522749	0.636891	0.477963	0.453392	0.077729	0.058824	0.059021	0.040369	0.058466	0.054936	0.04421	0.053999	0.05347	0.056898	0.051442	0.054298	0.006423	0.017931	0.016584	0.042531	0.027504	0.025677	0.063852	0.045527	0.045038	0.064656	0.053298	0.054038	0.020409	0.031078	0.030957	0.073771	0.094514	0.091128	0.10175	0.09652	0.089474	0.071052	0.04779	0.044351	0.025446	0.017827	0.015714	0.043923
370554	Streptococcus pyogenes MGAS10750	0.389234	0.499126	0.348846	0.319729	0.524047	0.636536	0.479878	0.455727	0.075776	0.058183	0.057646	0.040172	0.058267	0.054693	0.044913	0.054621	0.054223	0.057261	0.051388	0.054034	0.006672	0.01787	0.016587	0.04223	0.02745	0.025834	0.064283	0.04573	0.045243	0.063676	0.052933	0.053186	0.020449	0.030847	0.030853	0.074461	0.095825	0.092246	0.101916	0.09615	0.08954	0.072148	0.048607	0.045402	0.025313	0.017641	0.015734	0.044518
370553	Streptococcus pyogenes MGAS2096	0.393411	0.503409	0.350471	0.326352	0.52253	0.634458	0.4788	0.454331	0.07666	0.058802	0.058342	0.040589	0.058434	0.054899	0.043993	0.053993	0.053467	0.057013	0.05142	0.054201	0.006869	0.017944	0.016622	0.042728	0.027497	0.026001	0.064184	0.045465	0.045128	0.063773	0.053241	0.053596	0.020724	0.031098	0.031228	0.073715	0.094548	0.090846	0.102349	0.096603	0.090216	0.070817	0.04774	0.044517	0.025339	0.017811	0.015815	0.044124
198466	Streptococcus pyogenes MGAS315	0.392808	0.504605	0.351342	0.322477	0.523439	0.638714	0.478882	0.45272	0.07829	0.058728	0.05901	0.039865	0.058484	0.054775	0.044488	0.054141	0.053791	0.058066	0.051471	0.054791	0.0062	0.017892	0.016481	0.042403	0.027506	0.025638	0.064246	0.045686	0.045324	0.064595	0.053327	0.054227	0.02014	0.03099	0.030992	0.073916	0.094729	0.091342	0.101049	0.096285	0.089014	0.071205	0.048056	0.044497	0.025131	0.017819	0.015615	0.043903
293653	Streptococcus pyogenes MGAS5005	0.391985	0.503962	0.351003	0.320989	0.520948	0.634778	0.476715	0.451352	0.077722	0.058541	0.058758	0.039836	0.058152	0.054579	0.043768	0.054029	0.053448	0.057419	0.051241	0.054302	0.006483	0.018047	0.016632	0.042748	0.027432	0.025702	0.063439	0.045004	0.044672	0.064111	0.052742	0.053529	0.020726	0.031233	0.031243	0.074188	0.094986	0.091442	0.102226	0.097219	0.090278	0.070362	0.047453	0.04397	0.025384	0.017655	0.015493	0.044341
319701	Streptococcus pyogenes MGAS6180	0.39003	0.501538	0.349446	0.319105	0.523018	0.635719	0.478201	0.455134	0.076511	0.058284	0.058137	0.039846	0.058218	0.054631	0.044072	0.054439	0.053713	0.057475	0.051336	0.054045	0.006456	0.01793	0.016533	0.042739	0.027442	0.025869	0.063967	0.045485	0.045144	0.063647	0.052853	0.053279	0.02044	0.030972	0.030969	0.073904	0.095582	0.091945	0.10212	0.096508	0.090073	0.071767	0.048234	0.044867	0.025199	0.01764	0.015623	0.044408
186103	Streptococcus pyogenes MGAS8232	0.392504	0.504025	0.350947	0.322542	0.522952	0.637263	0.478548	0.453044	0.077962	0.058669	0.058779	0.040098	0.058408	0.054753	0.044158	0.054137	0.053695	0.057566	0.051421	0.054567	0.006276	0.017923	0.016526	0.042879	0.027489	0.025727	0.063903	0.045547	0.045198	0.064241	0.053192	0.053943	0.020511	0.031034	0.03106	0.074203	0.094824	0.091341	0.101255	0.096471	0.089464	0.07131	0.047953	0.044476	0.025384	0.017779	0.015631	0.043973
370551	Streptococcus pyogenes MGAS9429	0.391385	0.502291	0.350001	0.321862	0.522214	0.635113	0.477998	0.453532	0.076799	0.058477	0.058284	0.040122	0.05824	0.054647	0.043962	0.054208	0.05367	0.057111	0.051321	0.054164	0.006519	0.017973	0.016603	0.042721	0.02745	0.025826	0.063899	0.045317	0.044952	0.063843	0.052894	0.05337	0.020669	0.031087	0.031118	0.074023	0.095168	0.091597	0.102382	0.096769	0.090133	0.071309	0.047867	0.044542	0.025332	0.01768	0.015656	0.044375
193567	Streptococcus pyogenes SSI-1	0.392604	0.503949	0.351227	0.322634	0.523386	0.638519	0.478248	0.45339	0.07826	0.058695	0.058968	0.03982	0.058462	0.054721	0.044443	0.054161	0.053719	0.057843	0.051459	0.054574	0.006242	0.017896	0.016464	0.042392	0.027501	0.025627	0.064061	0.045665	0.045267	0.064529	0.053288	0.054051	0.020232	0.030991	0.030896	0.073889	0.094792	0.091532	0.101503	0.096309	0.089183	0.071108	0.048063	0.044557	0.025579	0.017805	0.015683	0.043926
160491	Streptococcus pyogenes str. Manfredo	0.393406	0.506408	0.351618	0.322193	0.521913	0.63714	0.476953	0.451647	0.078683	0.058786	0.05934	0.03978	0.058368	0.054637	0.043613	0.053942	0.05333	0.057456	0.051371	0.054715	0.006215	0.017982	0.016471	0.04276	0.027482	0.025665	0.064052	0.045303	0.045065	0.064837	0.053124	0.054111	0.020384	0.031163	0.031161	0.074194	0.09455	0.091133	0.101905	0.09683	0.089751	0.070449	0.04757	0.043925	0.025447	0.017781	0.01552	0.04381
1304	Streptococcus salivarius	0.360876	0.462188	0.332399	0.288042	0.523493	0.637095	0.47608	0.457304	0.058769	0.05382	0.05128	0.033148	0.055966	0.051339	0.056407	0.058033	0.0591	0.054686	0.050253	0.05079	0.008407	0.017997	0.016762	0.033708	0.026855	0.024379	0.066136	0.044615	0.042798	0.062813	0.048879	0.046598	0.016053	0.030248	0.028931	0.084991	0.10483	0.104058	0.105729	0.097023	0.089885	0.068978	0.051522	0.049801	0.022539	0.0158	0.015786	0.04776
388919	Streptococcus sanguinis SK36	0.445837	0.537713	0.355199	0.444598	0.520608	0.631518	0.482917	0.447388	0.07976	0.067245	0.062369	0.040647	0.06243	0.056391	0.042254	0.04777	0.050236	0.05664	0.053014	0.058433	0.005254	0.017738	0.016147	0.043563	0.028387	0.027603	0.071238	0.046494	0.047306	0.066826	0.060519	0.058248	0.018109	0.032368	0.034095	0.068732	0.079459	0.077977	0.102403	0.095929	0.091472	0.066393	0.041895	0.040671	0.023661	0.020171	0.019361	0.04563
1307	Streptococcus suis	0.397594	0.504498	0.373603	0.31468	0.543033	0.672551	0.486742	0.469807	0.074999	0.059867	0.065062	0.035269	0.060995	0.058512	0.056508	0.055106	0.053871	0.058278	0.053125	0.054849	0.00363	0.016664	0.015643	0.034697	0.027958	0.023663	0.07259	0.051225	0.048602	0.065697	0.057815	0.061701	0.014408	0.028995	0.026705	0.06603	0.093079	0.091301	0.078103	0.089005	0.077619	0.071465	0.053136	0.047735	0.01598	0.019006	0.01584	0.03537
391295	Streptococcus suis 05ZYH33	0.419486	0.520633	0.352076	0.38575	0.523205	0.630878	0.477715	0.461022	0.076269	0.062977	0.060398	0.041727	0.060579	0.055772	0.043613	0.050978	0.050452	0.05568	0.052385	0.054795	0.006017	0.017766	0.01604	0.042405	0.028	0.027423	0.07147	0.046451	0.04687	0.065967	0.057143	0.055244	0.018773	0.031576	0.03206	0.071863	0.086806	0.08414	0.102299	0.095688	0.092638	0.063768	0.045204	0.043155	0.024276	0.019195	0.0182	0.045329
391296	Streptococcus suis 98HAH33	0.41946	0.520596	0.351998	0.385786	0.52307	0.630758	0.477682	0.460771	0.076266	0.062969	0.060372	0.041791	0.060563	0.055749	0.043656	0.050971	0.050472	0.055622	0.052373	0.054809	0.00599	0.017774	0.01605	0.04245	0.027996	0.027417	0.071329	0.046414	0.046834	0.065973	0.057112	0.055213	0.0188	0.03159	0.032085	0.072029	0.086815	0.084154	0.102296	0.095738	0.092668	0.063731	0.045171	0.043129	0.024277	0.019187	0.018193	0.045332
1308	Streptococcus thermophilus	0.368329	0.469609	0.336012	0.299367	0.51994	0.633402	0.477463	0.448954	0.061887	0.054869	0.052226	0.038251	0.056161	0.051817	0.053734	0.056796	0.05869	0.05382	0.050268	0.051964	0.006556	0.018194	0.01719	0.03454	0.026929	0.024503	0.06129	0.043961	0.042337	0.062244	0.049277	0.047721	0.017587	0.030792	0.030076	0.081365	0.102394	0.100895	0.098147	0.098151	0.090019	0.074352	0.049671	0.047817	0.023374	0.016155	0.015666	0.052657
299768	Streptococcus thermophilus CNRZ1066	0.400019	0.515385	0.347437	0.337235	0.514793	0.63566	0.47806	0.430658	0.07363	0.059648	0.059409	0.041475	0.058145	0.053224	0.046275	0.052553	0.054714	0.057953	0.051023	0.058188	0.005848	0.018379	0.016697	0.037622	0.027428	0.025228	0.067999	0.043658	0.044014	0.065547	0.052707	0.054415	0.019182	0.032055	0.033352	0.074107	0.092559	0.089683	0.100212	0.099285	0.089855	0.06956	0.044967	0.041387	0.024485	0.017803	0.015238	0.046361
322159	Streptococcus thermophilus LMD-9	0.400778	0.518372	0.347244	0.336719	0.515486	0.637788	0.478517	0.430152	0.074238	0.059786	0.059868	0.041445	0.058279	0.053154	0.045985	0.052524	0.054676	0.058788	0.051107	0.058847	0.005612	0.018334	0.016518	0.037701	0.027461	0.025228	0.068766	0.043859	0.044421	0.065449	0.052945	0.054935	0.018827	0.031999	0.03342	0.073624	0.092333	0.089418	0.099403	0.099011	0.089458	0.070101	0.045074	0.041272	0.024408	0.017877	0.015145	0.045895
264199	Streptococcus thermophilus LMG 18311	0.400044	0.516488	0.347837	0.335806	0.515054	0.63646	0.478264	0.430437	0.074121	0.059659	0.059657	0.041466	0.058174	0.053272	0.046266	0.052572	0.054669	0.058262	0.051045	0.058398	0.00588	0.018364	0.016655	0.037605	0.027435	0.025208	0.068194	0.043726	0.044133	0.065537	0.05276	0.054686	0.019184	0.032028	0.033356	0.073933	0.092552	0.089574	0.099775	0.099188	0.089632	0.069502	0.045034	0.041315	0.024509	0.017817	0.015135	0.045973
1889	Streptomyces ambofaciens	0.716612	0.729176	0.518459	0.902202	0.480816	0.591672	0.446978	0.403798	0.142582	0.117248	0.1237	0.085038	0.083967	0.083993	0.016266	0.020465	0.020563	0.062283	0.053525	0.055364	0.009761	0.015127	0.015279	0.030477	0.029303	0.025878	0.053844	0.039604	0.037497	0.090326	0.09304	0.09998	0.029203	0.039603	0.038208	0.029268	0.027189	0.027126	0.104254	0.100954	0.091181	0.01708	0.015142	0.013927	0.016605	0.017683	0.015546	0.025802
278992	Streptomyces ambofaciens ATCC 23877	0.724537	0.734523	0.521304	0.917786	0.485884	0.593229	0.441747	0.422677	0.139317	0.119338	0.126809	0.086815	0.0849	0.084134	0.015678	0.020082	0.019227	0.061989	0.054074	0.053196	0.008165	0.014699	0.014357	0.027045	0.029537	0.026705	0.055018	0.040894	0.038947	0.094345	0.096236	0.100344	0.026084	0.039057	0.036476	0.026934	0.026012	0.02576	0.104803	0.098662	0.092042	0.015838	0.015188	0.014076	0.015348	0.017724	0.016326	0.026371
33903	Streptomyces avermitilis	0.719614	0.738546	0.516442	0.903855	0.489884	0.592724	0.434866	0.44206	0.140985	0.118541	0.127762	0.079324	0.084526	0.082938	0.015174	0.020601	0.018182	0.061365	0.054476	0.05136	0.008256	0.014663	0.013343	0.027733	0.0297	0.027961	0.058518	0.041912	0.040693	0.096421	0.096816	0.098312	0.026948	0.038603	0.03529	0.026676	0.026541	0.025428	0.109014	0.097383	0.095063	0.013483	0.01585	0.014406	0.014226	0.01809	0.016921	0.027433
227882	Streptomyces avermitilis MA-4680	0.712412	0.716303	0.508784	0.91215	0.493991	0.599733	0.443095	0.439145	0.134412	0.117246	0.121722	0.079985	0.083947	0.081481	0.018101	0.021303	0.02077	0.059377	0.054874	0.052441	0.00809	0.014676	0.014358	0.028527	0.029856	0.027405	0.056068	0.042968	0.041061	0.09489	0.097013	0.096847	0.023513	0.038128	0.035	0.031366	0.027379	0.0279	0.102269	0.09617	0.092075	0.023023	0.016681	0.016263	0.016005	0.018527	0.018644	0.027278
1901	Streptomyces clavuligerus	0.712853	0.714475	0.505773	0.918309	0.492879	0.599091	0.450153	0.429393	0.129285	0.11727	0.119036	0.087162	0.083958	0.081938	0.018748	0.021226	0.021715	0.062601	0.054763	0.054338	0.008529	0.014713	0.014871	0.028645	0.029812	0.027364	0.059241	0.042678	0.04089	0.08861	0.096691	0.097453	0.024702	0.038254	0.036363	0.035022	0.027352	0.028155	0.098588	0.096567	0.091197	0.022469	0.016542	0.016341	0.017179	0.018454	0.018329	0.025205
1902	Streptomyces coelicolor	0.720471	0.72148	0.507497	0.932436	0.492112	0.597959	0.450546	0.427829	0.133863	0.118878	0.120298	0.086713	0.084669	0.082615	0.018788	0.020623	0.021145	0.061557	0.054705	0.054773	0.007723	0.014546	0.01465	0.030079	0.029792	0.027537	0.060383	0.042493	0.040956	0.090823	0.097779	0.098643	0.02344	0.038354	0.036827	0.03044	0.026364	0.027089	0.096017	0.096506	0.091458	0.022627	0.016019	0.015811	0.016981	0.018184	0.017979	0.025878
100226	Streptomyces coelicolor A3(2)	0.724205	0.72895	0.513083	0.930583	0.490763	0.600435	0.443866	0.427988	0.136995	0.119604	0.124891	0.083768	0.084996	0.082195	0.017045	0.020294	0.02012	0.061495	0.054575	0.05411	0.007833	0.014503	0.014109	0.026681	0.029742	0.026942	0.057172	0.042147	0.040486	0.095778	0.097956	0.099679	0.023623	0.038511	0.036008	0.02891	0.025917	0.026518	0.102227	0.09684	0.091423	0.020694	0.015672	0.015054	0.015844	0.017997	0.017552	0.026418
1911	Streptomyces griseus	0.717196	0.716732	0.508127	0.926731	0.484356	0.594689	0.443187	0.415194	0.132579	0.117631	0.120595	0.08305	0.084132	0.08117	0.019779	0.020564	0.021475	0.05915	0.053899	0.054337	0.008373	0.014963	0.01512	0.027442	0.029462	0.026293	0.055391	0.040494	0.038578	0.094065	0.0944	0.095985	0.023581	0.039214	0.037034	0.032332	0.027016	0.028385	0.103265	0.099582	0.092618	0.021056	0.01545	0.015247	0.016906	0.01786	0.017752	0.028443
67263	Streptomyces griseus subsp. griseus	0.724477	0.734958	0.513887	0.924587	0.488597	0.59591	0.442326	0.427554	0.135141	0.119515	0.125514	0.085675	0.084966	0.082857	0.016343	0.020191	0.019441	0.059892	0.054354	0.053909	0.00871	0.014587	0.013936	0.023263	0.029652	0.027303	0.058012	0.041588	0.040264	0.097928	0.097213	0.099553	0.026459	0.038754	0.036556	0.030677	0.025944	0.025891	0.106491	0.097642	0.092925	0.01658	0.015449	0.01452	0.015685	0.017872	0.016926	0.026039
1912	Streptomyces hygroscopicus	0.712749	0.729939	0.513173	0.895135	0.490163	0.593846	0.433542	0.443102	0.1355	0.117068	0.126006	0.07833	0.083869	0.081769	0.015227	0.021127	0.01885	0.06201	0.054486	0.05095	0.008087	0.014833	0.01359	0.027792	0.029702	0.027726	0.056377	0.04197	0.040539	0.095495	0.095697	0.09644	0.028912	0.038559	0.034847	0.029455	0.027445	0.026684	0.110403	0.097593	0.095159	0.012919	0.016274	0.014998	0.015709	0.018308	0.017542	0.026208
1916	Streptomyces lividans	0.700708	0.702718	0.507366	0.892039	0.495321	0.600423	0.455107	0.430432	0.133171	0.114803	0.116646	0.082793	0.082875	0.082577	0.01841	0.022253	0.022793	0.060363	0.054966	0.053879	0.009772	0.014917	0.015622	0.035303	0.029885	0.027097	0.056536	0.043286	0.040717	0.08769	0.095393	0.097426	0.021468	0.037949	0.035856	0.034447	0.028939	0.029517	0.096072	0.096198	0.089098	0.030128	0.017525	0.017225	0.017213	0.018933	0.018397	0.025445
265180	Streptomyces sp. DSM 40477	0.722975	0.73	0.509496	0.92943	0.497486	0.586141	0.452224	0.454094	0.125929	0.119774	0.119418	0.097931	0.085044	0.086168	0.017377	0.020638	0.019164	0.063687	0.05525	0.051813	0.010112	0.014249	0.014055	0.024854	0.030005	0.030431	0.056379	0.043915	0.043099	0.090836	0.100207	0.098587	0.027871	0.03775	0.036584	0.026766	0.025878	0.024576	0.107405	0.094382	0.094808	0.012533	0.016404	0.015941	0.014233	0.018396	0.017946	0.026257
1938	Streptomyces viridochromogenes	0.715679	0.724985	0.503783	0.918268	0.485751	0.58329	0.441635	0.432329	0.126199	0.117401	0.118953	0.085535	0.084024	0.082645	0.017803	0.020732	0.019956	0.061218	0.05404	0.052607	0.011086	0.014944	0.014474	0.022456	0.02952	0.028623	0.060651	0.040845	0.040065	0.090026	0.094634	0.094085	0.025086	0.039057	0.037583	0.030953	0.027178	0.026801	0.108436	0.099124	0.097433	0.014849	0.01567	0.015198	0.017034	0.017981	0.017645	0.029901
387093	Sulfurovum sp. NBC37-1	0.448087	0.515885	0.342138	0.48624	0.540328	0.65402	0.487961	0.479003	0.073652	0.068082	0.059108	0.03987	0.064554	0.055118	0.042615	0.048914	0.052954	0.056261	0.054642	0.056429	0.00867	0.016532	0.014569	0.030081	0.028823	0.027445	0.071878	0.05209	0.05188	0.064087	0.065192	0.056329	0.021974	0.030235	0.029851	0.076509	0.078479	0.081813	0.097066	0.088621	0.087149	0.080828	0.04663	0.048685	0.028522	0.021301	0.024841	0.047128
292459	Symbiobacterium thermophilum IAM 14863	0.694179	0.706376	0.468297	0.907863	0.510621	0.592217	0.450845	0.4888	0.12085	0.114267	0.10758	0.083659	0.082749	0.078761	0.020742	0.023376	0.021309	0.048624	0.05642	0.051263	0.008747	0.014382	0.012923	0.034232	0.03041	0.033751	0.066063	0.047428	0.049017	0.089835	0.099651	0.088321	0.01973	0.036175	0.035298	0.043836	0.029378	0.028242	0.110008	0.090798	0.101195	0.02506	0.01965	0.020375	0.020974	0.019959	0.022531	0.031085
269084	Synechococcus elongatus PCC 6301 (Synechococcus leopoliensis SAG	0.562466	0.641454	0.441573	0.60437	0.49136	0.559099	0.46244	0.452541	0.105305	0.086802	0.08513	0.068375	0.069903	0.076276	0.027556	0.033798	0.02834	0.051304	0.053095	0.050702	0.010872	0.017981	0.017672	0.061064	0.028926	0.033051	0.056876	0.04111	0.041912	0.072498	0.071226	0.073234	0.017306	0.03736	0.039983	0.054278	0.052485	0.043718	0.122727	0.103223	0.106374	0.025856	0.026169	0.023427	0.015046	0.020596	0.016458	0.034634
1140	Synechococcus elongatus PCC 7942	0.560687	0.639723	0.440645	0.601693	0.491208	0.559136	0.461583	0.452904	0.105404	0.086461	0.084863	0.06781	0.069732	0.07592	0.027593	0.033954	0.028455	0.051365	0.053049	0.050525	0.010817	0.018018	0.017674	0.061128	0.028904	0.032979	0.056913	0.041047	0.041827	0.071807	0.070912	0.072752	0.017214	0.037355	0.039838	0.054583	0.052848	0.044136	0.123119	0.103343	0.106603	0.026204	0.026272	0.023556	0.015241	0.020583	0.016533	0.034789
64471	Synechococcus sp. CC9311	0.535504	0.617492	0.44411	0.544908	0.499522	0.578393	0.467247	0.452928	0.096006	0.082195	0.084503	0.066752	0.068109	0.074816	0.031083	0.036888	0.031437	0.052768	0.053387	0.05075	0.013039	0.017958	0.018308	0.046858	0.028962	0.030627	0.057853	0.042805	0.042016	0.07964	0.069212	0.074113	0.020897	0.036121	0.036993	0.04858	0.057974	0.04935	0.123545	0.101057	0.098732	0.032051	0.029576	0.026027	0.020325	0.020958	0.016171	0.033494
110662	Synechococcus sp. CC9605	0.603358	0.657357	0.452847	0.699869	0.498501	0.575225	0.471476	0.448803	0.103442	0.094995	0.090501	0.070742	0.074049	0.078503	0.027705	0.030504	0.028026	0.054958	0.05443	0.053767	0.012953	0.016895	0.017128	0.047513	0.029544	0.032328	0.058683	0.043451	0.043779	0.080945	0.079732	0.080733	0.021074	0.037009	0.039704	0.043526	0.044458	0.039094	0.12196	0.09902	0.099638	0.030198	0.024352	0.022819	0.020411	0.020899	0.017903	0.031815
316279	Synechococcus sp. CC9902	0.54984	0.628759	0.446053	0.574707	0.499906	0.574626	0.470268	0.454823	0.097541	0.084853	0.085371	0.069148	0.069392	0.076456	0.030228	0.03553	0.030296	0.055317	0.053704	0.051312	0.012676	0.017727	0.018059	0.047378	0.029127	0.031689	0.057094	0.04313	0.042808	0.080682	0.071537	0.075788	0.02181	0.036269	0.037985	0.046876	0.05491	0.046236	0.122147	0.100427	0.09956	0.031114	0.028534	0.025275	0.02049	0.021079	0.016363	0.03244
321332	Synechococcus sp. JA-2-3B'a(2-13)	0.594498	0.644802	0.441907	0.696786	0.496968	0.547409	0.46645	0.477045	0.098037	0.09319	0.083223	0.071683	0.073159	0.079274	0.025336	0.031212	0.02647	0.043726	0.054157	0.048052	0.010859	0.017137	0.017329	0.057754	0.02942	0.036241	0.062781	0.042951	0.043834	0.07768	0.077839	0.072757	0.020245	0.037096	0.039729	0.048159	0.046134	0.038653	0.124105	0.099933	0.109735	0.029283	0.024753	0.024146	0.016534	0.020868	0.019245	0.034616
321327	Synechococcus sp. JA-3-3Ab	0.612554	0.65589	0.445018	0.736754	0.495358	0.546999	0.464312	0.474764	0.101852	0.096641	0.085528	0.073376	0.074697	0.079858	0.024341	0.029521	0.025476	0.042693	0.05424	0.048558	0.010703	0.016879	0.016918	0.056614	0.02949	0.036349	0.063667	0.042721	0.043892	0.077375	0.080311	0.074132	0.019202	0.037441	0.040214	0.046889	0.042881	0.036386	0.126201	0.099855	0.110335	0.028927	0.023252	0.023028	0.015876	0.020624	0.019574	0.034424
32049	Synechococcus sp. PCC 7002	0.508935	0.57774	0.403601	0.545465	0.490592	0.585753	0.456944	0.429079	0.089759	0.077019	0.074173	0.050304	0.06507	0.06371	0.034819	0.03887	0.038483	0.046365	0.051951	0.052653	0.011906	0.018803	0.018417	0.050169	0.028314	0.027985	0.058069	0.040091	0.039572	0.074567	0.063045	0.062411	0.020077	0.036689	0.037236	0.064191	0.06404	0.061359	0.111974	0.105292	0.101821	0.041481	0.029997	0.028922	0.02298	0.020092	0.018749	0.04533
316278	Synechococcus sp. RCC307	0.613165	0.665106	0.45839	0.716	0.495234	0.56714	0.47363	0.444932	0.109956	0.096755	0.091014	0.068912	0.074745	0.080852	0.025989	0.029461	0.027044	0.049438	0.054235	0.05371	0.012467	0.016873	0.017469	0.054544	0.029489	0.032859	0.058257	0.042695	0.043053	0.084751	0.080374	0.081895	0.020252	0.03746	0.040993	0.039889	0.042776	0.036897	0.129008	0.099879	0.100463	0.026471	0.023193	0.021678	0.018955	0.02061	0.01725	0.030905
32051	Synechococcus sp. WH 7803	0.607307	0.665917	0.461045	0.694959	0.493196	0.571013	0.464223	0.444352	0.106245	0.095493	0.093928	0.072645	0.074092	0.079284	0.026321	0.029863	0.02652	0.054308	0.053958	0.052862	0.012243	0.017089	0.017044	0.047306	0.029369	0.031759	0.056114	0.042107	0.042274	0.083069	0.078815	0.081383	0.021149	0.037634	0.039714	0.042299	0.043876	0.038075	0.126028	0.100877	0.100879	0.025043	0.023304	0.021208	0.019704	0.020542	0.017011	0.031106
84588	Synechococcus sp. WH 8102	0.602985	0.659818	0.454893	0.694243	0.499662	0.57329	0.471046	0.45465	0.10213	0.09498	0.091018	0.072127	0.074085	0.079329	0.027496	0.030601	0.027309	0.057121	0.054538	0.052969	0.012347	0.016843	0.016963	0.048035	0.029584	0.032868	0.057361	0.043754	0.044159	0.081633	0.080013	0.081053	0.021131	0.036876	0.039426	0.043094	0.044496	0.038483	0.123066	0.098596	0.100211	0.02766	0.02455	0.022767	0.019663	0.020972	0.017749	0.031319
1148	Synechocystis sp. PCC 6803	0.483439	0.55998	0.398004	0.492334	0.505744	0.590991	0.473953	0.452288	0.083872	0.073173	0.069289	0.050854	0.064153	0.065391	0.040852	0.042582	0.040638	0.050485	0.052771	0.051717	0.010191	0.018258	0.018594	0.055359	0.028527	0.029556	0.060935	0.043449	0.042707	0.072936	0.062838	0.062427	0.018884	0.034647	0.035792	0.063023	0.069924	0.064014	0.113783	0.100368	0.098308	0.043073	0.03506	0.033558	0.019387	0.020488	0.018338	0.040064
335543	Syntrophobacter fumaroxidans MPOB	0.602972	0.618775	0.433405	0.756734	0.513775	0.606196	0.469598	0.465532	0.093299	0.095622	0.086228	0.075031	0.074919	0.07149	0.028825	0.03135	0.032864	0.051886	0.05587	0.053342	0.013768	0.016112	0.016331	0.029314	0.030053	0.030183	0.066163	0.047599	0.046462	0.082682	0.084225	0.076342	0.021341	0.035275	0.034652	0.055083	0.044094	0.044984	0.101933	0.093314	0.094234	0.042807	0.026709	0.028625	0.024408	0.021821	0.024466	0.041404
335541	Syntrophomonas wolfei subsp. wolfei str. Goettingen	0.457726	0.537705	0.367609	0.467865	0.539597	0.63644	0.494544	0.487806	0.077665	0.069701	0.063587	0.052733	0.06522	0.061632	0.04277	0.047761	0.04713	0.051289	0.054881	0.054818	0.012002	0.016502	0.01565	0.038204	0.028967	0.029823	0.07482	0.052157	0.052208	0.071259	0.066589	0.062215	0.016982	0.030479	0.031314	0.076636	0.075888	0.072583	0.105437	0.088611	0.088694	0.061187	0.045391	0.044886	0.025617	0.021617	0.021464	0.039234
56780	Syntrophus aciditrophicus SB	0.525841	0.572584	0.400266	0.604672	0.519468	0.617684	0.476915	0.463806	0.081328	0.081193	0.07405	0.065751	0.068842	0.065162	0.035293	0.039128	0.040489	0.05308	0.055006	0.054241	0.013273	0.01698	0.016726	0.031234	0.029477	0.02904	0.068824	0.048009	0.046918	0.074929	0.07281	0.067514	0.019922	0.033773	0.033573	0.068933	0.059663	0.059595	0.100977	0.093916	0.09245	0.055648	0.034151	0.035023	0.026036	0.022053	0.023228	0.042688
273068	Thermoanaerobacter tengcongensis MB4	0.378785	0.472083	0.326811	0.33746	0.57786	0.691435	0.49036	0.551784	0.065055	0.057232	0.054366	0.043519	0.063703	0.055621	0.043557	0.059779	0.054008	0.049409	0.05455	0.048296	0.007604	0.01452	0.011701	0.023381	0.027721	0.026533	0.084074	0.060935	0.059455	0.068483	0.06166	0.05231	0.014401	0.024817	0.021553	0.08959	0.098182	0.101914	0.095803	0.076962	0.080814	0.088636	0.066775	0.066487	0.024342	0.019285	0.023319	0.04375
269800	Thermobifida fusca YX	0.68253	0.707899	0.488789	0.8509	0.491649	0.594956	0.443327	0.436664	0.125833	0.110707	0.114598	0.082176	0.081023	0.078577	0.0195	0.023519	0.022188	0.058026	0.054505	0.053771	0.008124	0.01553	0.014443	0.030013	0.02969	0.028376	0.063341	0.042254	0.04168	0.083903	0.090924	0.091265	0.023344	0.038299	0.036607	0.038758	0.031643	0.03108	0.104016	0.098381	0.096299	0.019983	0.018233	0.017198	0.016245	0.019193	0.018376	0.028215
391009	Thermosipho melanesiensis BI429	0.312731	0.417117	0.298162	0.222915	0.571087	0.679174	0.489221	0.544866	0.049945	0.047345	0.043144	0.036179	0.058152	0.050984	0.055375	0.068221	0.061865	0.049833	0.051252	0.044271	0.006016	0.015035	0.012415	0.019574	0.026245	0.025036	0.078641	0.055633	0.052999	0.061699	0.049933	0.041323	0.013434	0.024178	0.020913	0.09838	0.121504	0.124679	0.096779	0.080934	0.0845	0.098095	0.074054	0.074062	0.02071	0.013397	0.017237	0.057129
243274	Thermotoga maritima MSB8	0.464601	0.524072	0.342804	0.526927	0.555457	0.667906	0.482373	0.516092	0.058528	0.071145	0.062111	0.055341	0.067294	0.055907	0.036102	0.04795	0.048764	0.049669	0.056219	0.053697	0.007088	0.015476	0.012647	0.020142	0.029255	0.028475	0.08926	0.057128	0.057268	0.069079	0.07144	0.057881	0.015829	0.02879	0.026699	0.071851	0.07359	0.078729	0.100666	0.082655	0.086955	0.076143	0.048724	0.052007	0.022973	0.022685	0.029407	0.051936
2337	Thermotoga neapolitana	0.479453	0.533618	0.353051	0.551689	0.563051	0.666293	0.497923	0.524937	0.054739	0.073818	0.063024	0.060688	0.069101	0.05998	0.034422	0.046661	0.047554	0.055113	0.05715	0.05441	0.008044	0.014887	0.012997	0.018857	0.029516	0.030112	0.091032	0.059965	0.060122	0.072399	0.075913	0.062502	0.01751	0.028131	0.027251	0.064467	0.069436	0.071705	0.094923	0.07949	0.084378	0.074344	0.048959	0.052547	0.022337	0.023545	0.029231	0.051409
390874	Thermotoga petrophila RKU-1	0.463164	0.523582	0.341287	0.524621	0.556456	0.669042	0.483702	0.516623	0.057929	0.07091	0.061725	0.054866	0.067289	0.05579	0.036439	0.048173	0.049091	0.050124	0.056244	0.053951	0.007015	0.015426	0.012582	0.020023	0.02924	0.028524	0.089927	0.057394	0.057662	0.069305	0.071428	0.057828	0.015953	0.028654	0.026688	0.072088	0.073939	0.079022	0.100329	0.082337	0.086636	0.076425	0.049158	0.052467	0.022771	0.022687	0.02938	0.051875
126740	Thermotoga sp. RQ2	0.443331	0.507893	0.336	0.486101	0.552262	0.660469	0.484833	0.511485	0.056292	0.067481	0.058065	0.050617	0.065411	0.055174	0.040415	0.050237	0.051115	0.051885	0.055345	0.052755	0.007033	0.015831	0.013297	0.021309	0.028888	0.028395	0.086233	0.055486	0.055235	0.065799	0.067084	0.054646	0.015756	0.028814	0.02712	0.074583	0.079476	0.083537	0.102049	0.08442	0.088223	0.07582	0.050366	0.053519	0.02143	0.021722	0.027643	0.052519
274	Thermus thermophilus	0.682388	0.703634	0.434498	0.909031	0.508125	0.593678	0.481226	0.449472	0.108282	0.111619	0.09416	0.087125	0.081612	0.076315	0.019144	0.024229	0.02636	0.04332	0.056122	0.062583	0.003989	0.014773	0.013862	0.02785	0.030295	0.03497	0.093903	0.046679	0.051096	0.085961	0.096578	0.087344	0.02032	0.036424	0.042833	0.034494	0.031163	0.030527	0.123571	0.092226	0.099753	0.042884	0.020152	0.021521	0.015968	0.020131	0.02109	0.035536
262724	Thermus thermophilus HB27	0.697399	0.724049	0.449558	0.918591	0.491474	0.572453	0.455819	0.44615	0.115503	0.113851	0.1014	0.085532	0.082434	0.077877	0.015657	0.022351	0.021952	0.035743	0.054563	0.057598	0.004005	0.015171	0.01339	0.024782	0.029725	0.034653	0.085793	0.042267	0.046397	0.093221	0.093455	0.084935	0.01883	0.038372	0.043018	0.026191	0.029514	0.027926	0.145441	0.097792	0.108494	0.035966	0.017314	0.017683	0.014487	0.018807	0.019392	0.037776
300852	Thermus thermophilus HB8	0.698083	0.724369	0.450288	0.919594	0.491983	0.572665	0.456258	0.447026	0.115586	0.11403	0.101565	0.085924	0.082516	0.078092	0.015535	0.022319	0.021892	0.035919	0.054618	0.057532	0.003922	0.015131	0.013381	0.024425	0.029747	0.034706	0.08617	0.042402	0.046509	0.093275	0.093753	0.085224	0.018586	0.038317	0.042932	0.025895	0.029403	0.027785	0.145283	0.09757	0.108263	0.035588	0.017327	0.017697	0.014413	0.018818	0.019395	0.037697
292415	Thiobacillus denitrificans ATCC 25259	0.665116	0.682357	0.458249	0.854741	0.494581	0.598914	0.451901	0.43293	0.13007	0.107241	0.102645	0.074272	0.079503	0.073731	0.025381	0.025046	0.026411	0.055878	0.054686	0.056736	0.008929	0.015804	0.014961	0.034185	0.029745	0.029007	0.057369	0.04293	0.043315	0.081097	0.088901	0.084629	0.023272	0.03789	0.037995	0.043587	0.034178	0.035586	0.109855	0.098022	0.097644	0.033149	0.019662	0.020163	0.02245	0.019754	0.020903	0.035607
317025	Thiomicrospira crunogena XCL-2	0.440676	0.529318	0.367325	0.425384	0.525402	0.612783	0.473918	0.489506	0.082138	0.066511	0.06268	0.042403	0.062488	0.060258	0.041955	0.048711	0.044148	0.055311	0.053249	0.049647	0.007751	0.017491	0.016197	0.04927	0.028417	0.030082	0.066252	0.047659	0.047606	0.065429	0.060768	0.056465	0.023206	0.03175	0.031372	0.064897	0.080804	0.07601	0.103694	0.094304	0.097913	0.059884	0.043597	0.042333	0.027674	0.020228	0.01999	0.041757
243275	Treponema denticola ATCC 35405	0.383562	0.459403	0.342415	0.348868	0.536982	0.650006	0.484383	0.476558	0.069675	0.057558	0.052722	0.037604	0.059248	0.054443	0.051309	0.056368	0.058587	0.052992	0.052161	0.049788	0.011567	0.017097	0.016426	0.027252	0.02759	0.024407	0.07166	0.049028	0.045328	0.062964	0.054539	0.049528	0.014548	0.029354	0.026808	0.085246	0.097521	0.099335	0.095874	0.091563	0.08509	0.086309	0.052982	0.053339	0.022965	0.017885	0.019808	0.053547
243276	Treponema pallidum subsp. pallidum str. Nichols	0.526924	0.60377	0.435438	0.541565	0.508203	0.577776	0.459732	0.487101	0.101261	0.080987	0.082067	0.074309	0.068042	0.073356	0.024833	0.038304	0.030476	0.045249	0.054023	0.046439	0.019152	0.017599	0.017177	0.038455	0.02916	0.032229	0.059738	0.044948	0.044103	0.069643	0.070091	0.069833	0.027537	0.035048	0.033936	0.049034	0.059685	0.051407	0.101755	0.098079	0.102612	0.039787	0.031869	0.028943	0.019737	0.021396	0.01842	0.044544
203124	Trichodesmium erythraeum IMS101	0.368462	0.485946	0.362422	0.25702	0.535797	0.622018	0.49484	0.490534	0.065944	0.055209	0.055339	0.043463	0.057951	0.061071	0.054251	0.058149	0.051396	0.050028	0.051485	0.048585	0.009461	0.017219	0.017753	0.048301	0.027258	0.028427	0.069131	0.04815	0.04678	0.065773	0.052118	0.054209	0.01618	0.029146	0.029524	0.075776	0.102364	0.090001	0.105467	0.092362	0.089857	0.064213	0.054382	0.049486	0.017166	0.016841	0.012984	0.041236
203267	Tropheryma whipplei str. Twist	0.465281	0.547528	0.423235	0.425081	0.508015	0.614251	0.4495	0.460295	0.083285	0.070136	0.078359	0.062941	0.062834	0.064519	0.035753	0.044679	0.038889	0.05259	0.05249	0.047058	0.013424	0.018309	0.017921	0.030906	0.028336	0.025204	0.050052	0.043637	0.040134	0.073605	0.060664	0.063983	0.020792	0.034084	0.029553	0.067307	0.07447	0.070979	0.103418	0.100053	0.092569	0.047505	0.037144	0.033167	0.01802	0.02013	0.017266	0.042138
391735	Verminephrobacter eiseniae EF01-2	0.656657	0.668604	0.475331	0.826037	0.499912	0.59294	0.449325	0.457473	0.132455	0.105792	0.10377	0.072176	0.078954	0.077327	0.025393	0.025987	0.025132	0.050931	0.055148	0.050704	0.011338	0.015742	0.015631	0.04347	0.029911	0.029352	0.045701	0.044291	0.042755	0.085355	0.089192	0.084671	0.024081	0.037243	0.034809	0.045728	0.035344	0.035319	0.107883	0.096371	0.096464	0.029532	0.020871	0.021192	0.024682	0.020236	0.021454	0.033444
664	Vibrio alginolyticus	0.472878	0.563065	0.393266	0.462302	0.517818	0.62288	0.466648	0.463927	0.09299	0.07175	0.073564	0.040454	0.064359	0.06214	0.045329	0.044584	0.041308	0.057801	0.05356	0.053232	0.00908	0.017668	0.01621	0.043881	0.028734	0.027892	0.058649	0.046421	0.046068	0.073947	0.064009	0.064363	0.021375	0.033153	0.032229	0.058472	0.072388	0.069182	0.098643	0.096184	0.093452	0.048544	0.038641	0.035749	0.027805	0.020903	0.018889	0.040242
666	Vibrio cholerae	0.448288	0.53132	0.38324	0.430303	0.518121	0.609542	0.479563	0.465259	0.08215	0.067586	0.064595	0.048828	0.062387	0.062557	0.046312	0.047308	0.045184	0.053308	0.052879	0.051223	0.010613	0.017866	0.017985	0.043597	0.028363	0.028549	0.059099	0.045889	0.044567	0.066272	0.060351	0.059522	0.022236	0.032683	0.032812	0.065194	0.078828	0.073341	0.102185	0.09678	0.09392	0.055396	0.041055	0.039313	0.022923	0.020128	0.018358	0.043634
243277	Vibrio cholerae O1 biovar eltor str. N16961	0.482076	0.567935	0.386922	0.491371	0.512802	0.598139	0.47195	0.468317	0.091466	0.073181	0.069406	0.049473	0.064663	0.063778	0.039043	0.043239	0.039757	0.050165	0.05337	0.052259	0.010537	0.017868	0.016858	0.051748	0.028726	0.030926	0.061995	0.045281	0.046031	0.066837	0.064261	0.062033	0.024003	0.033857	0.035111	0.060414	0.070157	0.064412	0.109044	0.097774	0.100211	0.049341	0.036686	0.035019	0.02628	0.020862	0.019253	0.040765
345073	Vibrio cholerae O395	0.483457	0.569285	0.387548	0.493539	0.513619	0.599571	0.472944	0.468343	0.091909	0.073448	0.069719	0.04947	0.06485	0.06395	0.039062	0.04315	0.039769	0.050673	0.053478	0.052563	0.010368	0.017806	0.016807	0.051834	0.028769	0.030924	0.062435	0.045531	0.046304	0.066938	0.064662	0.062561	0.023747	0.03379	0.035105	0.060093	0.069801	0.064092	0.108352	0.097428	0.099658	0.049446	0.036738	0.035033	0.026256	0.020943	0.019268	0.040314
668	Vibrio fischeri	0.370346	0.480225	0.352497	0.278315	0.521935	0.620886	0.479349	0.465571	0.067512	0.055221	0.054722	0.039017	0.056541	0.05615	0.049789	0.056728	0.053532	0.054861	0.050505	0.049458	0.012964	0.018067	0.017794	0.038735	0.027019	0.026308	0.06651	0.044544	0.043086	0.059214	0.049906	0.050381	0.021732	0.030635	0.030199	0.078253	0.101757	0.094699	0.103961	0.097374	0.092305	0.065633	0.050032	0.046634	0.02646	0.016374	0.014097	0.045874
312309	Vibrio fischeri ES114	0.391137	0.513919	0.368983	0.290508	0.521889	0.622148	0.473482	0.470038	0.079858	0.05843	0.062117	0.040511	0.058185	0.058759	0.047485	0.054211	0.047884	0.05485	0.051286	0.050626	0.01012	0.017993	0.017005	0.042604	0.027438	0.027271	0.065655	0.045224	0.044902	0.065572	0.052798	0.05586	0.021607	0.031115	0.030747	0.070216	0.095244	0.086755	0.101995	0.096895	0.093199	0.058646	0.047803	0.04247	0.026817	0.017651	0.01372	0.042396
669	Vibrio harveyi	0.466125	0.555691	0.389994	0.45269	0.521773	0.625776	0.481767	0.457776	0.089438	0.070707	0.070281	0.039825	0.064177	0.062986	0.047598	0.045602	0.044305	0.057898	0.053707	0.055412	0.009564	0.017498	0.016939	0.046158	0.028735	0.027976	0.065351	0.047335	0.046782	0.071269	0.063868	0.065335	0.021688	0.032603	0.033137	0.057034	0.074056	0.06968	0.090973	0.094917	0.089801	0.052012	0.040192	0.037405	0.027349	0.020925	0.018215	0.041776
670	Vibrio parahaemolyticus	0.458968	0.543181	0.379836	0.453886	0.519491	0.615051	0.472436	0.470987	0.082629	0.069424	0.066946	0.042885	0.063384	0.061269	0.048787	0.046226	0.043548	0.055488	0.05331	0.051781	0.008649	0.017696	0.016694	0.047314	0.028568	0.028854	0.06343	0.046533	0.046101	0.065006	0.06226	0.059951	0.019617	0.032728	0.032409	0.06125	0.075964	0.072274	0.099498	0.09597	0.09551	0.051082	0.040349	0.038772	0.026387	0.020572	0.019651	0.040822
223926	Vibrio parahaemolyticus RIMD 2210633	0.463943	0.553273	0.379871	0.458687	0.519847	0.615055	0.475139	0.469347	0.085642	0.07028	0.067847	0.044759	0.06382	0.061717	0.042666	0.045704	0.042961	0.055019	0.053483	0.053207	0.010443	0.017632	0.016471	0.045332	0.028653	0.029453	0.065422	0.046755	0.04706	0.067765	0.063099	0.06142	0.022417	0.032777	0.033301	0.061794	0.074656	0.070177	0.102142	0.095694	0.095591	0.053841	0.039954	0.037997	0.026791	0.020751	0.019253	0.041998
344879	Vibrio sp. DAT722	0.423648	0.504209	0.364244	0.402491	0.523517	0.60473	0.488097	0.477723	0.070566	0.063661	0.056853	0.043134	0.060943	0.060897	0.046256	0.050521	0.048591	0.051048	0.052549	0.049416	0.015135	0.017721	0.018197	0.039886	0.028081	0.029545	0.066089	0.046658	0.045201	0.058963	0.05782	0.054209	0.02431	0.031626	0.0323	0.063345	0.085608	0.078813	0.103547	0.095463	0.095329	0.063156	0.044857	0.044446	0.024878	0.019404	0.018762	0.046256
672	Vibrio vulnificus	0.456188	0.52932	0.380615	0.45863	0.52726	0.621471	0.498729	0.46158	0.081372	0.069161	0.062762	0.046037	0.063902	0.063663	0.052498	0.047094	0.048651	0.053944	0.053871	0.054712	0.009712	0.017258	0.018209	0.047686	0.02871	0.028569	0.060706	0.048596	0.046904	0.067129	0.06356	0.062444	0.02247	0.031826	0.033325	0.059445	0.076569	0.071594	0.097904	0.093181	0.087742	0.060755	0.042483	0.041708	0.022412	0.020902	0.019226	0.040274
216895	Vibrio vulnificus CMCP6	0.479717	0.562166	0.383127	0.493858	0.516796	0.608849	0.47616	0.465378	0.089346	0.0729	0.068694	0.046643	0.064826	0.062747	0.040531	0.043774	0.041862	0.053268	0.053657	0.053749	0.010123	0.01766	0.016703	0.049442	0.028806	0.030058	0.064689	0.046303	0.046787	0.067696	0.064825	0.062441	0.0236	0.03338	0.034531	0.060707	0.070678	0.066344	0.104634	0.096359	0.096811	0.050975	0.037776	0.03644	0.026432	0.02103	0.019798	0.040828
196600	Vibrio vulnificus YJ016	0.462743	0.516555	0.391618	0.480055	0.521797	0.608815	0.503859	0.452716	0.080935	0.07013	0.061104	0.047537	0.063906	0.066165	0.049629	0.045976	0.049378	0.053019	0.053613	0.052759	0.015004	0.017527	0.020423	0.055688	0.028684	0.028042	0.06117	0.047257	0.043643	0.05576	0.063352	0.062055	0.022722	0.032542	0.0339	0.057058	0.074936	0.069533	0.09428	0.095007	0.086836	0.067229	0.040526	0.040845	0.023155	0.020821	0.019308	0.042343
36870	Wigglesworthia glossinidia endosymbiont of Glossina brevipalpis	0.236999	0.310103	0.28229	0.118603	0.560296	0.65428	0.492904	0.533703	0.036336	0.037064	0.029044	0.031095	0.051102	0.048437	0.08493	0.078194	0.07446	0.039926	0.046671	0.033469	0.012694	0.01552	0.015475	0.02278	0.024172	0.020241	0.050959	0.048404	0.038307	0.051733	0.037788	0.028231	0.016229	0.023306	0.017685	0.132487	0.15204	0.153882	0.094802	0.086292	0.085347	0.11661	0.081097	0.085224	0.019879	0.004201	0.010399	0.055803
163164	Wolbachia endosymbiont of Drosophila melanogaster	0.355424	0.450763	0.336604	0.278907	0.557926	0.659505	0.498824	0.515448	0.061083	0.053525	0.050151	0.040305	0.059584	0.05712	0.056646	0.061533	0.058082	0.05178	0.052439	0.047668	0.013376	0.015855	0.015215	0.031979	0.027223	0.02618	0.069052	0.053844	0.050707	0.058943	0.054165	0.049915	0.019266	0.026512	0.02461	0.087338	0.106472	0.103118	0.097231	0.084666	0.083079	0.083835	0.063182	0.061785	0.021482	0.016769	0.017314	0.044756
292805	Wolbachia endosymbiont strain TRS of Brugia malayi	0.352786	0.445997	0.334757	0.277604	0.554536	0.661617	0.494447	0.507545	0.060234	0.053094	0.049939	0.03997	0.058976	0.055772	0.058013	0.061627	0.059372	0.051048	0.052114	0.047797	0.013752	0.016075	0.01528	0.030165	0.027143	0.025195	0.065162	0.052751	0.049262	0.060729	0.05316	0.048841	0.019403	0.026815	0.024446	0.091729	0.10742	0.105904	0.096532	0.085949	0.082756	0.082893	0.06238	0.061192	0.022014	0.016434	0.017369	0.045572
844	Wolinella succinogenes	0.489977	0.548873	0.368491	0.552566	0.515003	0.620176	0.483604	0.441228	0.07887	0.074631	0.064773	0.04985	0.065511	0.05915	0.034406	0.042557	0.047744	0.043442	0.053768	0.058089	0.009548	0.017658	0.017062	0.031795	0.028899	0.028092	0.082299	0.046048	0.045869	0.071093	0.065991	0.06066	0.02079	0.033744	0.035576	0.071061	0.068172	0.068993	0.115571	0.096715	0.092641	0.067737	0.036446	0.0377	0.024023	0.021176	0.022245	0.047974
78245	Xanthobacter autotrophicus Py2	0.67919	0.689782	0.479794	0.867993	0.48703	0.606117	0.431189	0.423785	0.137673	0.10971	0.114101	0.074563	0.080523	0.072693	0.022008	0.023577	0.024303	0.055655	0.054013	0.054038	0.008079	0.01582	0.014566	0.028852	0.029488	0.025827	0.055515	0.041049	0.039743	0.087459	0.088795	0.086495	0.020063	0.0388	0.035116	0.045812	0.032264	0.035172	0.103208	0.100276	0.095716	0.030787	0.017919	0.017874	0.022201	0.019006	0.020466	0.036685
190486	Xanthomonas axonopodis pv. citri str. 306	0.651751	0.67351	0.475613	0.806131	0.503967	0.58614	0.460094	0.465666	0.130623	0.104996	0.101372	0.075405	0.078691	0.080496	0.026746	0.026585	0.024671	0.057112	0.0555	0.050893	0.009116	0.015652	0.015799	0.045299	0.030033	0.031316	0.047641	0.045351	0.044353	0.083229	0.089662	0.086386	0.023123	0.036754	0.035934	0.040295	0.036003	0.033842	0.107885	0.095054	0.096731	0.026652	0.021724	0.0215	0.020361	0.020567	0.020339	0.032159
92830	Xanthomonas axonopodis pv. glycines	0.630317	0.666188	0.476649	0.748114	0.514433	0.58991	0.463411	0.489979	0.129229	0.101115	0.100513	0.078223	0.077303	0.081657	0.025874	0.028923	0.024358	0.054108	0.05627	0.048611	0.011433	0.015569	0.015422	0.0542	0.030255	0.032465	0.051146	0.048074	0.0467	0.077343	0.089248	0.086806	0.021801	0.035413	0.033793	0.040778	0.039223	0.035029	0.105161	0.092019	0.095557	0.031474	0.02471	0.0234	0.022911	0.021541	0.020271	0.025781
456327	Xanthomonas campestris	0.627777	0.658897	0.469858	0.754577	0.508807	0.579679	0.463011	0.483731	0.12292	0.100349	0.096369	0.075794	0.076795	0.081058	0.028103	0.028877	0.025057	0.055819	0.05572	0.048402	0.00911	0.015904	0.016103	0.046054	0.030066	0.032884	0.052097	0.046479	0.045352	0.076241	0.087013	0.083093	0.025364	0.036043	0.035096	0.039475	0.039836	0.035743	0.110387	0.094209	0.098585	0.031824	0.024088	0.023478	0.023191	0.021246	0.020547	0.0298
340	Xanthomonas campestris pv. campestris	0.632643	0.643766	0.454022	0.80014	0.506453	0.612429	0.458958	0.447972	0.122205	0.10122	0.096848	0.067539	0.077103	0.072357	0.035258	0.028338	0.030179	0.057424	0.055551	0.054537	0.007139	0.015926	0.015882	0.044889	0.030017	0.028008	0.054109	0.045876	0.044257	0.077461	0.087119	0.082155	0.01752	0.036347	0.034514	0.047212	0.039078	0.041346	0.099071	0.094896	0.091973	0.038476	0.023403	0.02449	0.021344	0.021037	0.0231	0.031725
314565	Xanthomonas campestris pv. campestris str. 8004	0.655742	0.67692	0.473798	0.816507	0.503455	0.58671	0.457648	0.466005	0.131083	0.105793	0.102055	0.074069	0.079028	0.079816	0.026137	0.026226	0.024376	0.05703	0.055485	0.051072	0.008784	0.015591	0.015461	0.045294	0.030034	0.031395	0.048326	0.04524	0.044569	0.082597	0.090197	0.086117	0.02304	0.036835	0.035976	0.040245	0.035382	0.033513	0.108502	0.095081	0.097599	0.026874	0.021384	0.021272	0.020496	0.02046	0.020583	0.032585
190485	Xanthomonas campestris pv. campestris str. ATCC 33913	0.656986	0.677634	0.474343	0.818981	0.503674	0.587147	0.457768	0.466107	0.131357	0.106061	0.102334	0.074176	0.07915	0.079904	0.02607	0.026132	0.024316	0.057023	0.055516	0.051115	0.008768	0.015553	0.015429	0.045287	0.030047	0.031378	0.048153	0.045308	0.044625	0.08294	0.090488	0.086393	0.022977	0.036817	0.035941	0.040164	0.035178	0.033355	0.108333	0.094948	0.097422	0.026785	0.021327	0.021229	0.020487	0.020449	0.020594	0.032543
316273	Xanthomonas campestris pv. vesicatoria str. 85-10 (Xanthomonas	0.650267	0.672804	0.47449	0.803508	0.504114	0.587196	0.459849	0.465297	0.130761	0.104698	0.101254	0.075262	0.078564	0.080106	0.026854	0.026717	0.024826	0.056939	0.055501	0.051048	0.009121	0.015677	0.015758	0.045389	0.030031	0.031229	0.048388	0.04538	0.044422	0.082227	0.08945	0.086201	0.023266	0.036728	0.035887	0.040536	0.036237	0.034147	0.107205	0.09506	0.096676	0.027158	0.021845	0.021603	0.021014	0.020603	0.02039	0.032304
64187	Xanthomonas oryzae pv. oryzae	0.631234	0.6722	0.462363	0.75914	0.509003	0.575088	0.460698	0.491223	0.120997	0.101056	0.096393	0.072728	0.077108	0.080566	0.025964	0.028584	0.023756	0.055217	0.055776	0.048715	0.011794	0.015826	0.015095	0.055779	0.030092	0.034752	0.046562	0.046565	0.047035	0.078646	0.087681	0.082344	0.02694	0.036045	0.035994	0.04111	0.039239	0.034276	0.115302	0.094	0.102655	0.028001	0.023863	0.022937	0.019293	0.021208	0.020383	0.027884
291331	Xanthomonas oryzae pv. oryzae KACC10331	0.643217	0.671799	0.478107	0.779745	0.505749	0.57666	0.468133	0.472454	0.126343	0.103336	0.098512	0.081828	0.078009	0.083667	0.02539	0.027393	0.024393	0.054623	0.055592	0.049931	0.011684	0.015745	0.016405	0.046458	0.030051	0.032828	0.047314	0.045772	0.044717	0.081009	0.088743	0.086707	0.026937	0.036498	0.036656	0.039129	0.037335	0.033181	0.106234	0.094735	0.097164	0.02903	0.022554	0.021846	0.020889	0.020825	0.019353	0.030992
342109	Xanthomonas oryzae pv. oryzae MAFF 311018	0.643276	0.667882	0.471291	0.790657	0.507341	0.583129	0.465426	0.473467	0.126318	0.103426	0.098121	0.077336	0.07809	0.081185	0.026389	0.027462	0.025093	0.055666	0.055743	0.050461	0.010197	0.015665	0.01599	0.045733	0.030105	0.032438	0.048574	0.04621	0.045375	0.080726	0.089268	0.085429	0.025185	0.036316	0.036074	0.040172	0.037276	0.034246	0.107353	0.094139	0.097218	0.030131	0.022765	0.022564	0.021284	0.020917	0.020491	0.031731
129394	Xanthomonas oryzae pv. oryzicola	0.614365	0.659939	0.456969	0.726188	0.510583	0.580072	0.466814	0.484863	0.120436	0.097742	0.093272	0.072853	0.075719	0.079519	0.028345	0.030155	0.025759	0.058741	0.055726	0.049989	0.011445	0.01607	0.015692	0.05345	0.030036	0.034062	0.05226	0.046837	0.047052	0.076175	0.08523	0.081661	0.025556	0.035737	0.036188	0.042702	0.042129	0.037004	0.109197	0.094068	0.100285	0.028058	0.025345	0.024245	0.02051	0.02152	0.02011	0.031791
628	Xenorhabdus nematophila	0.444791	0.523942	0.386537	0.423896	0.526041	0.615482	0.494011	0.46863	0.07706	0.067213	0.063071	0.049094	0.062878	0.06469	0.052459	0.048291	0.047184	0.056523	0.053428	0.05193	0.008721	0.017422	0.018574	0.046187	0.028499	0.028612	0.059914	0.047949	0.045799	0.070385	0.061533	0.061578	0.019595	0.031756	0.032443	0.063144	0.079665	0.072883	0.101176	0.093954	0.089164	0.054262	0.043338	0.041613	0.025059	0.020422	0.018067	0.038409
183190	Xylella fastidiosa	0.532692	0.603116	0.437542	0.557416	0.503018	0.590242	0.462911	0.455901	0.102402	0.08183	0.083656	0.067127	0.068133	0.071686	0.033248	0.037393	0.033186	0.053641	0.053661	0.050431	0.011071	0.017807	0.017922	0.042049	0.029054	0.029335	0.051401	0.043672	0.042256	0.077035	0.06967	0.072102	0.026963	0.0357	0.03501	0.053636	0.058518	0.052783	0.10902	0.099834	0.097053	0.035138	0.030432	0.027807	0.02215	0.021145	0.017984	0.03466
160492	Xylella fastidiosa 9a5c	0.538368	0.602044	0.439058	0.574002	0.502649	0.589528	0.46264	0.455777	0.102379	0.082854	0.083738	0.067073	0.068596	0.071917	0.033465	0.036813	0.033134	0.053029	0.053742	0.050127	0.011946	0.017747	0.018058	0.042216	0.029104	0.02923	0.050689	0.043669	0.04198	0.075842	0.07046	0.072094	0.027424	0.035817	0.034902	0.05331	0.057292	0.052216	0.107657	0.099783	0.096931	0.035549	0.029913	0.027749	0.022698	0.021172	0.018501	0.034648
118272	Yersinia enterocolitica	0.456701	0.539589	0.389432	0.441082	0.522457	0.603235	0.479353	0.484784	0.08245	0.069122	0.065997	0.052065	0.063483	0.0651	0.045811	0.046693	0.04188	0.049859	0.053493	0.049083	0.010176	0.01754	0.017569	0.050066	0.028607	0.030376	0.06099	0.047283	0.046183	0.063259	0.062572	0.060763	0.02276	0.032363	0.032283	0.064566	0.076516	0.069411	0.111125	0.094938	0.096209	0.051906	0.041273	0.039407	0.024981	0.020659	0.018879	0.03596
393305	Yersinia enterocolitica subsp. enterocolitica 8081	0.48437	0.566061	0.402594	0.484456	0.511418	0.599601	0.46693	0.467723	0.09365	0.073533	0.072841	0.053232	0.064731	0.065483	0.040133	0.042896	0.038632	0.050989	0.053307	0.050395	0.010433	0.017924	0.017385	0.048643	0.028717	0.029571	0.054765	0.044963	0.044283	0.072021	0.064289	0.063804	0.022541	0.034046	0.033652	0.062908	0.069611	0.064085	0.110661	0.09822	0.098059	0.044213	0.036182	0.033947	0.026385	0.020838	0.018775	0.037993
632	Yersinia pestis	0.507075	0.565755	0.417565	0.537904	0.517253	0.609684	0.477661	0.464415	0.093204	0.077731	0.075233	0.054824	0.067115	0.068568	0.04497	0.040918	0.039449	0.052977	0.054386	0.051396	0.011204	0.017336	0.018106	0.046443	0.029188	0.028531	0.054189	0.047024	0.044566	0.072691	0.069221	0.068798	0.021985	0.033758	0.032903	0.057452	0.064029	0.060424	0.101137	0.095345	0.091128	0.044206	0.035379	0.034207	0.025142	0.021648	0.020121	0.036582
360102	Yersinia pestis Antiqua	0.490569	0.567162	0.40286	0.501687	0.513579	0.598348	0.471615	0.470773	0.091721	0.074688	0.072238	0.05484	0.065436	0.066446	0.040797	0.042395	0.0386	0.051169	0.053657	0.050579	0.010329	0.017733	0.017481	0.049193	0.028867	0.030202	0.055291	0.045676	0.044992	0.071741	0.065745	0.064477	0.023086	0.033911	0.033952	0.061741	0.068054	0.062416	0.108746	0.097226	0.097699	0.044209	0.036089	0.034336	0.026533	0.021107	0.0193	0.038061
229193	Yersinia pestis biovar Microtus str. 91001	0.48972	0.565397	0.402478	0.501286	0.512958	0.598123	0.470417	0.470335	0.091278	0.074519	0.072081	0.05455	0.065311	0.066168	0.040801	0.042441	0.038701	0.051056	0.053581	0.050348	0.010739	0.017778	0.017515	0.048638	0.028837	0.030039	0.055062	0.045491	0.044708	0.071707	0.065468	0.064028	0.022908	0.033965	0.033829	0.062164	0.068272	0.062863	0.109516	0.097484	0.097895	0.044191	0.036033	0.034366	0.026405	0.021052	0.019394	0.038203
373665	Yersinia pestis biovar Orientalis str. IP275	0.535601	0.591096	0.415523	0.600185	0.525815	0.614648	0.493985	0.468811	0.093057	0.083188	0.076391	0.062038	0.070136	0.07094	0.03645	0.038516	0.038546	0.056456	0.055759	0.05572	0.012653	0.016493	0.017181	0.041786	0.029747	0.030832	0.066054	0.049993	0.049177	0.073013	0.076104	0.074575	0.020139	0.033179	0.034934	0.049517	0.057318	0.053417	0.092359	0.091244	0.089215	0.05557	0.034532	0.034019	0.026795	0.02253	0.020915	0.036073
412420	Yersinia pestis CA88-4125	0.491614	0.565604	0.394931	0.514306	0.529321	0.615035	0.489171	0.483757	0.086725	0.075341	0.070179	0.060073	0.066904	0.067033	0.042336	0.043338	0.040823	0.054308	0.05502	0.053154	0.009825	0.016806	0.016678	0.04572	0.029277	0.031176	0.070272	0.050067	0.049809	0.062803	0.06969	0.067204	0.021681	0.032173	0.03327	0.057786	0.067457	0.062033	0.099491	0.091365	0.092304	0.056385	0.039437	0.038254	0.027493	0.02203	0.020545	0.034587
214092	Yersinia pestis CO92	0.490124	0.566949	0.402452	0.50097	0.513336	0.599029	0.470777	0.470201	0.091753	0.074602	0.072334	0.054368	0.065378	0.066181	0.040594	0.042425	0.038662	0.0513	0.053625	0.050616	0.010438	0.017752	0.01743	0.048634	0.028853	0.03007	0.055414	0.045601	0.044923	0.07193	0.065619	0.064346	0.022875	0.03393	0.033881	0.061983	0.068167	0.062711	0.109052	0.097331	0.097709	0.044264	0.036077	0.034313	0.026432	0.021083	0.019324	0.038128
187410	Yersinia pestis KIM	0.489897	0.565074	0.40331	0.501306	0.513538	0.599397	0.470637	0.470578	0.091423	0.074569	0.072312	0.05449	0.065377	0.066254	0.041055	0.042463	0.038758	0.051144	0.053637	0.050357	0.010694	0.017743	0.017509	0.048381	0.028856	0.029915	0.055159	0.045651	0.04476	0.071775	0.065632	0.06429	0.022846	0.033904	0.033655	0.062018	0.068218	0.062919	0.108819	0.097262	0.0974	0.044452	0.036141	0.034451	0.02628	0.021089	0.019425	0.038065
377628	Yersinia pestis Nepal516	0.489681	0.565911	0.402695	0.500435	0.513628	0.60068	0.470971	0.469232	0.091996	0.074534	0.072418	0.053915	0.065367	0.066064	0.041159	0.042492	0.038933	0.051587	0.053639	0.050756	0.010377	0.01774	0.017449	0.04851	0.028856	0.02983	0.055022	0.04567	0.044871	0.072284	0.06562	0.064471	0.022773	0.033891	0.033741	0.062241	0.06827	0.063047	0.108578	0.097235	0.097109	0.044395	0.036179	0.034419	0.026301	0.021089	0.019348	0.03801
386656	Yersinia pestis Pestoides F	0.491392	0.567929	0.403125	0.503123	0.513449	0.599758	0.471207	0.469382	0.092317	0.074828	0.07261	0.054342	0.065493	0.066284	0.040896	0.0423	0.038673	0.051689	0.053667	0.050833	0.010428	0.017732	0.017431	0.048796	0.028874	0.030008	0.055267	0.045659	0.044967	0.072037	0.065841	0.064702	0.022779	0.033938	0.033923	0.061718	0.067856	0.062475	0.108696	0.09725	0.097364	0.044195	0.035988	0.03421	0.026345	0.021117	0.019315	0.037888
109458	Yersinia pseudotuberculosis	0.442263	0.520522	0.386715	0.41955	0.514768	0.59858	0.481122	0.464602	0.076996	0.066484	0.06252	0.050691	0.061572	0.063686	0.048374	0.047722	0.04534	0.052233	0.05241	0.049222	0.012536	0.018112	0.019173	0.041912	0.028174	0.028644	0.055452	0.04484	0.042713	0.067714	0.058744	0.057971	0.021247	0.03293	0.033009	0.07002	0.080498	0.073528	0.107936	0.09819	0.094948	0.050086	0.040829	0.039345	0.024204	0.019722	0.017803	0.042585
349747	Yersinia pseudotuberculosis IP 31758	0.48581	0.562747	0.402632	0.49205	0.513429	0.602155	0.470297	0.467834	0.091504	0.073851	0.072271	0.052707	0.065028	0.065719	0.042384	0.042887	0.039364	0.05205	0.053522	0.050662	0.01027	0.017793	0.01753	0.048348	0.028797	0.029426	0.054407	0.045532	0.044538	0.072612	0.064978	0.064166	0.022382	0.03385	0.033472	0.062907	0.069223	0.064135	0.108878	0.097427	0.096596	0.044078	0.036485	0.034606	0.02554	0.020988	0.019179	0.037932
273123	Yersinia pseudotuberculosis IP 32953	0.489416	0.566632	0.403443	0.498174	0.512982	0.600989	0.469618	0.468339	0.092758	0.074466	0.072868	0.053318	0.065288	0.065947	0.04149	0.042475	0.038793	0.051857	0.053575	0.050722	0.010172	0.01778	0.017418	0.048861	0.028833	0.029665	0.054703	0.045491	0.044681	0.072486	0.065427	0.06452	0.022529	0.033958	0.033676	0.062336	0.068346	0.06318	0.109266	0.097484	0.09716	0.043633	0.036065	0.034173	0.025726	0.021046	0.019227	0.037925
29486	Yersinia ruckeri	0.500959	0.563039	0.401677	0.538162	0.529086	0.623632	0.492852	0.470775	0.086351	0.076992	0.071528	0.054594	0.067626	0.067348	0.041974	0.042321	0.042527	0.055597	0.055238	0.054797	0.01122	0.01672	0.01723	0.042631	0.029398	0.029418	0.064327	0.050215	0.048745	0.073178	0.071165	0.069512	0.020088	0.032338	0.033071	0.057153	0.065194	0.061739	0.096344	0.09116	0.087795	0.058415	0.038473	0.03783	0.026139	0.022217	0.020949	0.035785
120044	Zymomonas mobilis	0.474667	0.556825	0.421711	0.445465	0.502307	0.613627	0.462561	0.430732	0.101524	0.071535	0.07744	0.056338	0.063107	0.064816	0.038488	0.043245	0.041411	0.055822	0.052225	0.05203	0.008909	0.018545	0.019014	0.036767	0.028288	0.024788	0.055253	0.042374	0.039368	0.075632	0.060769	0.066651	0.023238	0.034864	0.032761	0.066538	0.072144	0.068302	0.09846	0.101914	0.089788	0.050507	0.035088	0.031333	0.024675	0.020068	0.016217	0.039176
264203	Zymomonas mobilis subsp. mobilis ZM4	0.476829	0.561201	0.418132	0.451155	0.501833	0.610072	0.465675	0.429752	0.101156	0.071888	0.076492	0.057529	0.063248	0.065009	0.037605	0.042982	0.041364	0.057008	0.052239	0.052902	0.008721	0.018549	0.018998	0.037989	0.028303	0.025482	0.05659	0.0423	0.039868	0.073858	0.060977	0.066665	0.023406	0.034953	0.033812	0.065419	0.071608	0.067093	0.100151	0.102028	0.090896	0.051408	0.034804	0.031173	0.023885	0.020097	0.016137	0.039722
[truncated: 20 more columns]

## Sheet: Eukarya
ID	Species	GC	GC1	GC2	GC3	AG	AG1	AG2	AG3	Ala	Model 1: Ala	Model 2: Ala	Arg	Model 1: Arg	Model 2: Arg	Asn	Model 1: Asn	Model 2: Asn	Asp	Model 1: Asp	Model 2: Asp	Cys	Model 1: Cys	Model 2: Cys	Gln	Model 1: Gln	Model 2: Gln	Glu	Model 1: Glu	Model 2: Glu	Gly	Model 1: Gly	Model 2: Gly	His	Model 1: His	Model 2: His	Ile	Model 1: Ile	Model 2: Ile	Leu	Model 1: Leu	Model 2: Leu	Lys	Model 1: Lys	Model 2: Lys	Met	Model 1: Met	Model 2: Met	Phe
7159	Aedes aegypti	0.507253	0.537908	0.401695	0.582156	0.519409	0.593296	0.501797	0.463133	0.070737	0.072793	0.063868	0.048479	0.072362	0.069691	0.050469	0.043626	0.044189	0.056923	0.051283	0.05144	0.021182	0.020517	0.020338	0.042604	0.028813	0.030419	0.058955	0.044393	0.044375	0.064877	0.069329	0.064329	0.026412	0.033284	0.035262	0.052625	0.063203	0.059687	0.084916	0.090934	0.091154	0.058582	0.037765	0.03812	0.023719	0.022255	0.022033	0.042425
7165	Anopheles gambiae	0.559218	0.570458	0.418793	0.688404	0.523012	0.578847	0.496847	0.493343	0.078532	0.082481	0.06958	0.060606	0.077849	0.075514	0.044771	0.038168	0.036378	0.052652	0.052403	0.048312	0.023424	0.01966	0.019071	0.044814	0.029468	0.034227	0.058062	0.046131	0.047042	0.063761	0.079455	0.068708	0.027122	0.033474	0.03515	0.049518	0.051737	0.048017	0.090303	0.087619	0.096357	0.048743	0.0336	0.035422	0.024113	0.022764	0.024694	0.040789
30069	Anopheles stephensi	0.544707	0.56515	0.415208	0.653764	0.52942	0.592658	0.51391	0.481691	0.085104	0.079836	0.067601	0.052262	0.077124	0.075611	0.04844	0.040002	0.040144	0.053773	0.052575	0.052173	0.02062	0.019441	0.01959	0.047062	0.029605	0.033326	0.060395	0.047682	0.048487	0.066527	0.078479	0.071469	0.028353	0.032643	0.035859	0.043107	0.054455	0.050189	0.084748	0.086239	0.089694	0.060484	0.036279	0.037308	0.021465	0.023146	0.02307	0.03733
278021	Antonospora locustae	0.507487	0.537321	0.396421	0.588718	0.555227	0.644494	0.508011	0.513177	0.072509	0.073192	0.067541	0.074979	0.076672	0.069286	0.037696	0.045259	0.044512	0.055477	0.05324	0.051693	0.026016	0.01813	0.016126	0.028824	0.030073	0.030058	0.070338	0.054426	0.054491	0.060343	0.078055	0.06974	0.02377	0.029418	0.028514	0.058321	0.061457	0.061797	0.087931	0.079758	0.08179	0.060193	0.046268	0.046921	0.02523	0.024368	0.026752	0.043273
7460	Apis mellifera	0.436006	0.477137	0.388214	0.442668	0.537244	0.60804	0.506153	0.49754	0.05392	0.060733	0.055621	0.062319	0.067816	0.06783	0.055361	0.053055	0.049465	0.05061	0.050548	0.04514	0.018391	0.019844	0.020234	0.037699	0.028502	0.028813	0.064588	0.047539	0.044698	0.055771	0.061192	0.057007	0.022707	0.030305	0.029098	0.064561	0.08059	0.074898	0.088309	0.088055	0.087311	0.060308	0.049897	0.048981	0.024753	0.021589	0.021155	0.040796
6500	Aplysia californica	0.522036	0.538377	0.403317	0.624414	0.525387	0.609188	0.509488	0.457484	0.065019	0.075573	0.064884	0.057852	0.074486	0.069671	0.044569	0.042289	0.04638	0.061359	0.051942	0.054091	0.018288	0.019971	0.020112	0.040755	0.029224	0.029262	0.061772	0.046233	0.045613	0.069223	0.073348	0.067394	0.023989	0.032833	0.034701	0.048918	0.059579	0.058794	0.087429	0.088454	0.085737	0.058718	0.037641	0.03911	0.027318	0.022776	0.023511	0.043532
6661	Artemia franciscana	0.435044	0.532362	0.406315	0.366454	0.521959	0.621888	0.507043	0.436946	0.066242	0.060397	0.066312	0.054554	0.065716	0.067649	0.041075	0.05226	0.049292	0.059866	0.049649	0.056114	0.018094	0.02088	0.020511	0.039617	0.027912	0.026476	0.069156	0.043493	0.043546	0.07459	0.057988	0.068207	0.025471	0.031863	0.034118	0.059957	0.081407	0.071483	0.077778	0.092858	0.081522	0.05929	0.045779	0.038252	0.028476	0.020705	0.013628	0.036794
6253	Ascaris suum	0.513209	0.583531	0.465869	0.490228	0.533496	0.616404	0.485449	0.498635	0.097219	0.074075	0.086223	0.054681	0.07458	0.079572	0.03564	0.043669	0.033373	0.048717	0.052249	0.04676	0.02055	0.019532	0.018114	0.032909	0.029443	0.028941	0.05831	0.048292	0.046505	0.09298	0.073758	0.081346	0.019724	0.031855	0.029099	0.048861	0.061217	0.053308	0.073831	0.086276	0.083413	0.06219	0.040362	0.033191	0.026945	0.023176	0.017247	0.0374
5865	Babesia bovis	0.444	0.494852	0.389753	0.447393	0.522326	0.629637	0.496997	0.440344	0.07151	0.061886	0.061084	0.035391	0.066617	0.062631	0.049661	0.051187	0.053987	0.057826	0.04993	0.052887	0.019161	0.020812	0.020282	0.034718	0.028072	0.024477	0.07161	0.043813	0.041612	0.062016	0.059487	0.060354	0.020963	0.031991	0.031109	0.050019	0.078952	0.078396	0.085209	0.092425	0.081545	0.074241	0.044916	0.042478	0.02255	0.021027	0.019234	0.045958
227086	Bigelowiella natans	0.482495	0.544393	0.399755	0.503338	0.515326	0.635431	0.481865	0.428683	0.083194	0.068336	0.07165	0.04812	0.069464	0.062137	0.040665	0.046205	0.04784	0.056798	0.050482	0.057162	0.013212	0.021013	0.01828	0.035102	0.028332	0.024608	0.060831	0.042875	0.042891	0.076268	0.06425	0.066635	0.017217	0.033358	0.032796	0.056158	0.069273	0.070611	0.08834	0.093193	0.083871	0.078438	0.039243	0.035896	0.029984	0.021608	0.019428	0.039108
6526	Biomphalaria glabrata	0.441603	0.494708	0.383946	0.446155	0.535794	0.639545	0.519325	0.448511	0.063234	0.061648	0.05839	0.048347	0.068144	0.064456	0.058317	0.052276	0.057018	0.063063	0.050634	0.055823	0.019564	0.019916	0.020028	0.042099	0.028544	0.025588	0.063746	0.047301	0.0454	0.063815	0.061831	0.063085	0.022842	0.030555	0.031463	0.057942	0.079107	0.076545	0.088978	0.088306	0.076994	0.066205	0.048835	0.046371	0.019257	0.021705	0.019149	0.038787
7091	Bombyx mori	0.482086	0.524266	0.412361	0.509633	0.529737	0.615912	0.501556	0.471744	0.073188	0.068487	0.066369	0.055748	0.071175	0.070235	0.045517	0.047063	0.04562	0.054591	0.051357	0.050274	0.020103	0.020064	0.019963	0.036213	0.028921	0.027997	0.062378	0.046646	0.044896	0.069746	0.06739	0.066783	0.024182	0.031842	0.031351	0.055442	0.068812	0.065191	0.082391	0.088686	0.084229	0.062476	0.042746	0.04074	0.023491	0.022459	0.020634	0.039472
7741	Branchiostoma belcheri	0.557088	0.555887	0.418995	0.696382	0.537104	0.618706	0.51622	0.476387	0.071562	0.082276	0.069715	0.060307	0.07914	0.074157	0.039122	0.039	0.043152	0.058198	0.053203	0.054013	0.022464	0.018785	0.019178	0.041231	0.029998	0.030285	0.068316	0.050004	0.049141	0.070567	0.082862	0.07439	0.023625	0.031917	0.033287	0.044975	0.051503	0.051611	0.08078	0.083312	0.082251	0.064596	0.036656	0.03926	0.027179	0.023618	0.025622	0.035615
155462	Branchiostoma belcheri tsingtauense	0.539875	0.543918	0.399937	0.675768	0.531609	0.621912	0.509749	0.463166	0.072257	0.078961	0.066324	0.052132	0.076902	0.068708	0.042853	0.040624	0.046576	0.056991	0.052625	0.055546	0.024013	0.019359	0.018872	0.039749	0.029645	0.029135	0.059216	0.048215	0.047924	0.073824	0.078156	0.068962	0.024639	0.032356	0.033769	0.049404	0.055383	0.057325	0.083856	0.08576	0.083994	0.06605	0.03722	0.040185	0.029122	0.023263	0.026117	0.041724
7739	Branchiostoma floridae	0.566186	0.555829	0.44556	0.69717	0.520887	0.588629	0.496228	0.477806	0.072037	0.083776	0.073438	0.058348	0.078315	0.078175	0.041621	0.037345	0.037563	0.05025	0.052365	0.047006	0.024871	0.019696	0.021096	0.047471	0.029431	0.030058	0.055355	0.045643	0.04301	0.068005	0.080163	0.072339	0.02818	0.033765	0.032851	0.041666	0.050427	0.0487	0.080824	0.08798	0.08825	0.049583	0.032551	0.03437	0.028361	0.02262	0.024326	0.034674
6279	Brugia malayi	0.405253	0.512449	0.385604	0.317705	0.55018	0.612706	0.51591	0.521924	0.067103	0.055829	0.05861	0.056816	0.066783	0.070499	0.044692	0.057706	0.045268	0.055776	0.05021	0.04758	0.020217	0.019054	0.017959	0.041231	0.028353	0.032834	0.073555	0.050141	0.051944	0.06421	0.058596	0.062462	0.02259	0.028392	0.030075	0.060034	0.088922	0.074115	0.088035	0.085112	0.088341	0.070679	0.057628	0.04942	0.027059	0.020965	0.014732	0.039622
6238	Caenorhabditis briggsae	0.446302	0.525327	0.40177	0.41181	0.526532	0.608368	0.499657	0.471572	0.05948	0.062328	0.064245	0.049844	0.067376	0.068638	0.048263	0.051162	0.045613	0.067681	0.050245	0.05048	0.020362	0.020518	0.01972	0.038076	0.028276	0.029	0.067227	0.044961	0.045049	0.064126	0.060712	0.064157	0.022961	0.031599	0.032496	0.05731	0.078184	0.069651	0.076372	0.091027	0.08782	0.060338	0.045782	0.040705	0.023807	0.02134	0.016786	0.042121
6239	Caenorhabditis elegans	0.430148	0.501868	0.389951	0.398625	0.524158	0.59551	0.486181	0.490784	0.063285	0.059623	0.059882	0.052701	0.065537	0.066088	0.048666	0.053004	0.044802	0.053058	0.049636	0.045138	0.020423	0.020754	0.019452	0.041934	0.027919	0.02955	0.065605	0.043928	0.043504	0.053911	0.057644	0.056661	0.023379	0.031546	0.030659	0.060815	0.082693	0.074793	0.08617	0.092344	0.094628	0.063544	0.04691	0.04318	0.026188	0.020652	0.018191	0.047355
7213	Ceratitis capitata	0.473858	0.529663	0.423146	0.468764	0.510502	0.614876	0.481753	0.434876	0.09591	0.066746	0.071419	0.042427	0.068039	0.06722	0.055056	0.046906	0.045418	0.043865	0.049959	0.051147	0.01618	0.021396	0.020867	0.042022	0.027999	0.024652	0.055461	0.041486	0.039359	0.075775	0.061806	0.06639	0.020539	0.033718	0.032036	0.057213	0.071581	0.068832	0.07964	0.095039	0.084531	0.057438	0.038951	0.03495	0.022876	0.021138	0.017625	0.039506
7154	Chironomus thummi	0.421119	0.499365	0.43191	0.332081	0.521334	0.634661	0.460251	0.46909	0.116679	0.058115	0.073883	0.030164	0.06431	0.065894	0.046572	0.053946	0.044106	0.050273	0.04919	0.043994	0.027457	0.020978	0.019303	0.038175	0.02765	0.022376	0.044915	0.042965	0.038871	0.057732	0.055687	0.063001	0.021822	0.031656	0.025325	0.051931	0.085323	0.082249	0.072482	0.093537	0.082248	0.092205	0.047119	0.03897	0.018065	0.020149	0.015177	0.047622
7719	Ciona intestinalis	0.449226	0.502333	0.419414	0.425931	0.5317	0.591079	0.51308	0.490942	0.058974	0.06288	0.060637	0.055559	0.068321	0.075281	0.054798	0.051106	0.044607	0.052906	0.050624	0.045025	0.02497	0.020154	0.022293	0.048322	0.028518	0.030041	0.059688	0.046402	0.043423	0.057538	0.062257	0.063895	0.029657	0.031114	0.031149	0.047961	0.077204	0.06577	0.076654	0.089307	0.086315	0.059418	0.046843	0.043019	0.026495	0.021725	0.017389	0.035938
51511	Ciona savignyi	0.475522	0.506643	0.421903	0.498021	0.526826	0.589415	0.504894	0.486168	0.060379	0.067307	0.062378	0.058728	0.070191	0.074426	0.049911	0.047676	0.043612	0.054647	0.051029	0.044786	0.021519	0.02031	0.022172	0.041848	0.028719	0.029518	0.056566	0.045725	0.042375	0.060258	0.065623	0.063612	0.02934	0.03205	0.031198	0.049741	0.07057	0.063079	0.077454	0.089849	0.087726	0.058606	0.042721	0.041264	0.026255	0.022147	0.020152	0.039249
79923	Clonorchis sinensis	0.489503	0.55567	0.413449	0.499391	0.516401	0.592924	0.499157	0.457123	0.073102	0.069583	0.068224	0.053421	0.070276	0.071536	0.036457	0.045465	0.041874	0.061059	0.050711	0.052367	0.01865	0.020882	0.020265	0.039831	0.028469	0.030274	0.061387	0.043287	0.044095	0.078772	0.065645	0.067995	0.025539	0.033352	0.035953	0.051781	0.067525	0.059727	0.090769	0.092584	0.09074	0.060075	0.038809	0.03526	0.02179	0.021804	0.017668	0.044845
6494	Conus textile	0.491395	0.501049	0.421715	0.55142	0.502169	0.55212	0.484119	0.470267	0.070939	0.069616	0.060184	0.048552	0.068797	0.072265	0.043655	0.04439	0.040855	0.054708	0.049789	0.041027	0.067441	0.021782	0.024168	0.03484	0.027828	0.029545	0.05107	0.039762	0.036421	0.047712	0.062787	0.056479	0.022387	0.034846	0.033281	0.038058	0.067559	0.060872	0.114314	0.096999	0.098299	0.053309	0.03545	0.036268	0.042535	0.020964	0.021311	0.046593
29159	Crassostrea gigas	0.479878	0.515307	0.390163	0.534164	0.539252	0.625062	0.519903	0.472792	0.059258	0.068203	0.060334	0.049122	0.072154	0.068247	0.046865	0.04781	0.050642	0.061659	0.051833	0.05384	0.024622	0.019443	0.019435	0.036954	0.029235	0.028962	0.06687	0.049205	0.048283	0.072616	0.069157	0.065337	0.023802	0.030797	0.032296	0.057329	0.068944	0.0663	0.0815	0.085798	0.081724	0.068122	0.045385	0.045415	0.026695	0.022966	0.022401	0.041981
5807	Cryptosporidium parvum	0.333186	0.404126	0.348168	0.247263	0.540099	0.626067	0.508405	0.485824	0.040372	0.044872	0.043305	0.039681	0.058744	0.058831	0.074928	0.066936	0.063567	0.051558	0.046944	0.043112	0.019645	0.019714	0.02028	0.036705	0.026481	0.02433	0.069788	0.044739	0.040734	0.051943	0.045621	0.044786	0.018706	0.027786	0.025749	0.084437	0.112578	0.105181	0.090792	0.090514	0.08311	0.074525	0.063792	0.060062	0.018798	0.016005	0.01436	0.046808
7176	Culex pipiens quinquefasciatus	0.511944	0.523895	0.391964	0.619973	0.526986	0.601922	0.505719	0.473319	0.06817	0.07376	0.061095	0.045003	0.073697	0.068227	0.050493	0.043494	0.046412	0.054652	0.051844	0.05107	0.022377	0.019974	0.019787	0.043214	0.029179	0.030353	0.057231	0.04649	0.045896	0.070124	0.071951	0.062509	0.020796	0.032539	0.033775	0.055026	0.061801	0.060854	0.0836	0.088365	0.089639	0.064426	0.039003	0.041709	0.024581	0.022771	0.025274	0.046001
44689	Dictyostelium discoideum	0.286621	0.375852	0.334947	0.149063	0.53916	0.621075	0.516033	0.48037	0.034717	0.038412	0.03784	0.029309	0.054346	0.056802	0.105425	0.073622	0.069129	0.051424	0.044732	0.041628	0.014452	0.019545	0.021242	0.051377	0.02523	0.023479	0.057729	0.042446	0.038483	0.048793	0.038937	0.040347	0.017834	0.026589	0.025398	0.081073	0.12961	0.115834	0.085331	0.092083	0.082407	0.072766	0.069859	0.063906	0.016651	0.011934	0.008934	0.045484
7263	Drosophila arizonae	0.53505	0.528379	0.428642	0.64813	0.497703	0.626804	0.452346	0.41396	0.091207	0.077364	0.077746	0.035105	0.072734	0.061961	0.049541	0.039399	0.044775	0.042733	0.050306	0.050163	0.030676	0.021574	0.02	0.026903	0.028071	0.021097	0.048802	0.03934	0.035434	0.069226	0.068796	0.064216	0.023868	0.035896	0.029867	0.072425	0.057813	0.067682	0.087844	0.096658	0.0845	0.063894	0.03081	0.031627	0.017635	0.021141	0.024818	0.040928
7220	Drosophila erecta	0.547196	0.551884	0.415435	0.67427	0.51731	0.58745	0.506356	0.458123	0.076001	0.080098	0.066487	0.058511	0.076057	0.073263	0.046655	0.039166	0.042223	0.053484	0.051862	0.052001	0.018031	0.020186	0.021073	0.048346	0.029122	0.030874	0.058826	0.044458	0.043963	0.062432	0.075783	0.068199	0.026032	0.033973	0.036519	0.048751	0.054473	0.052499	0.08878	0.089933	0.090141	0.058037	0.033574	0.035697	0.022606	0.02241	0.023465	0.039105
7226	Drosophila mauritiana	0.536275	0.556654	0.413403	0.638768	0.526122	0.601514	0.508561	0.468293	0.07822	0.078211	0.068026	0.062826	0.075947	0.072891	0.046403	0.040763	0.0423	0.051988	0.052239	0.053111	0.018921	0.019759	0.019749	0.050187	0.029396	0.030988	0.059299	0.046657	0.046777	0.065582	0.076085	0.070396	0.021787	0.032913	0.035185	0.051914	0.056411	0.053881	0.08634	0.087629	0.087795	0.062569	0.036407	0.037255	0.023734	0.022915	0.022996	0.03674
7227	Drosophila melanogaster	0.5393	0.558995	0.415098	0.643806	0.52307	0.589246	0.506233	0.473729	0.074897	0.078725	0.067511	0.054956	0.075904	0.074118	0.047299	0.04029	0.040493	0.052283	0.052103	0.051327	0.01858	0.019919	0.020032	0.051824	0.029299	0.032207	0.063741	0.045878	0.046203	0.062836	0.075851	0.069216	0.026972	0.033274	0.035779	0.049065	0.055897	0.05216	0.089979	0.088459	0.091096	0.056591	0.035477	0.036451	0.02366	0.022742	0.022889	0.035123
7229	Drosophila miranda	0.583289	0.614248	0.416161	0.719459	0.492546	0.612401	0.472427	0.39281	0.09558	0.086347	0.082589	0.043272	0.077252	0.065052	0.043404	0.034246	0.039564	0.05033	0.050584	0.062999	0.00785	0.021162	0.017849	0.041359	0.028169	0.025795	0.059301	0.038607	0.040756	0.068338	0.075539	0.073956	0.044921	0.036908	0.039873	0.054222	0.048258	0.0522	0.074011	0.096187	0.091424	0.045646	0.026137	0.025595	0.01715	0.020765	0.020564	0.037731
7230	Drosophila mojavensis	0.535031	0.529946	0.413357	0.661791	0.502375	0.64208	0.444164	0.42088	0.092128	0.077487	0.078179	0.034254	0.073232	0.058147	0.053629	0.039667	0.045543	0.044467	0.050646	0.051346	0.021393	0.021284	0.017888	0.027655	0.028309	0.020801	0.048922	0.040485	0.037316	0.066112	0.069932	0.062473	0.023578	0.035413	0.028622	0.080066	0.057651	0.071002	0.090657	0.095174	0.084939	0.065145	0.031709	0.033099	0.014458	0.021436	0.027412	0.039507
7237	Drosophila pseudoobscura	0.549932	0.545262	0.407331	0.697201	0.501689	0.615145	0.479066	0.410855	0.077075	0.080246	0.071173	0.044188	0.074684	0.063376	0.055022	0.038074	0.046792	0.052657	0.050832	0.056106	0.015095	0.021127	0.02012	0.039612	0.028406	0.024479	0.049349	0.040503	0.039127	0.071061	0.072265	0.065452	0.022126	0.03565	0.035102	0.062556	0.054531	0.061625	0.091343	0.094757	0.086988	0.058186	0.030338	0.032631	0.017046	0.021437	0.024739	0.041572
7238	Drosophila sechellia	0.542138	0.556679	0.416902	0.652832	0.520623	0.580886	0.506543	0.474441	0.078398	0.079213	0.066524	0.064512	0.075915	0.075072	0.044298	0.039867	0.039975	0.049244	0.051995	0.050197	0.018033	0.02004	0.020622	0.050473	0.029221	0.032695	0.058215	0.045265	0.045314	0.058952	0.075733	0.068288	0.025836	0.033566	0.036217	0.047125	0.055398	0.051147	0.091822	0.089107	0.092496	0.060088	0.034707	0.036087	0.023839	0.022602	0.02295	0.037478
7240	Drosophila simulans	0.533202	0.537115	0.411855	0.650636	0.525833	0.603541	0.504746	0.469212	0.069677	0.077636	0.066122	0.057968	0.075617	0.071517	0.043381	0.041084	0.044021	0.052989	0.052169	0.05108	0.024691	0.019814	0.020249	0.041323	0.029355	0.029661	0.062954	0.046532	0.045154	0.065231	0.075457	0.067389	0.024476	0.032911	0.033554	0.053691	0.057092	0.056532	0.090383	0.087849	0.087108	0.061515	0.036644	0.038914	0.025596	0.022882	0.024843	0.040505
7241	Drosophila subobscura	0.557471	0.538638	0.41998	0.713794	0.499463	0.55467	0.489031	0.454687	0.063508	0.081606	0.064114	0.062508	0.075232	0.073163	0.052627	0.037181	0.039582	0.047551	0.050779	0.046212	0.016321	0.021155	0.023011	0.034932	0.028354	0.030937	0.050085	0.04004	0.038532	0.060012	0.072974	0.061361	0.025771	0.035958	0.037103	0.05316	0.053068	0.051228	0.095944	0.095137	0.098778	0.056908	0.029318	0.033004	0.026566	0.021298	0.024615	0.035381
7244	Drosophila virilis	0.528915	0.557359	0.425471	0.603914	0.529405	0.587444	0.511755	0.489016	0.083357	0.076896	0.068016	0.054093	0.075605	0.077754	0.052837	0.041723	0.039066	0.048111	0.052308	0.049191	0.01829	0.019632	0.020318	0.068543	0.029454	0.033061	0.05515	0.047436	0.047076	0.060047	0.075585	0.071291	0.027072	0.032479	0.034546	0.048168	0.057869	0.051399	0.084999	0.086909	0.089551	0.055728	0.037838	0.037386	0.023102	0.023072	0.021541	0.029813
7260	Drosophila willistoni	0.424877	0.462606	0.360823	0.451202	0.537903	0.622823	0.518703	0.472183	0.058572	0.058912	0.050036	0.048509	0.066873	0.062235	0.057924	0.054495	0.058571	0.063175	0.050244	0.05042	0.019755	0.019844	0.020023	0.040366	0.028333	0.027315	0.062759	0.047399	0.045105	0.050776	0.059481	0.053925	0.021583	0.030034	0.030534	0.066807	0.08369	0.081029	0.095121	0.088245	0.083121	0.08374	0.051408	0.052397	0.018992	0.021199	0.021937	0.044114
7245	Drosophila yakuba	0.537526	0.544089	0.398468	0.670021	0.520859	0.599426	0.502293	0.460857	0.075369	0.078356	0.06468	0.0488	0.075488	0.068829	0.049081	0.040374	0.044518	0.053153	0.051935	0.053128	0.01972	0.020083	0.019707	0.049487	0.029189	0.030348	0.059097	0.045262	0.045414	0.064339	0.07497	0.065276	0.025399	0.033492	0.035504	0.049877	0.056374	0.056554	0.090096	0.089229	0.090448	0.060798	0.035187	0.038054	0.025508	0.022599	0.025264	0.042794
6161	Dugesia japonica	0.351356	0.436899	0.362755	0.254415	0.537623	0.609486	0.50944	0.493944	0.04898	0.047499	0.047386	0.048064	0.06005	0.062858	0.069157	0.064225	0.056383	0.051117	0.047587	0.043746	0.018218	0.019929	0.020565	0.044807	0.026834	0.027359	0.061422	0.044834	0.042699	0.051168	0.047916	0.04921	0.020661	0.028482	0.02803	0.072388	0.106432	0.093805	0.085365	0.090735	0.08729	0.066663	0.060509	0.055033	0.026589	0.017217	0.013482	0.044578
6210	Echinococcus granulosus	0.489701	0.54391	0.375522	0.549672	0.535582	0.646533	0.503527	0.456686	0.0757	0.069892	0.065561	0.053149	0.072614	0.061816	0.035466	0.046472	0.050377	0.060203	0.051865	0.060077	0.017137	0.019611	0.016562	0.035714	0.029237	0.027608	0.079028	0.048403	0.050498	0.063928	0.070053	0.066493	0.016143	0.031327	0.032845	0.051212	0.066686	0.068473	0.093135	0.086562	0.082432	0.084939	0.04337	0.042345	0.026972	0.02295	0.02295	0.039241
6211	Echinococcus multilocularis	0.500555	0.552673	0.403199	0.545791	0.515062	0.600129	0.499168	0.44589	0.074567	0.071515	0.066977	0.057287	0.071201	0.06857	0.039817	0.044137	0.044314	0.055282	0.050865	0.05475	0.020759	0.020866	0.019948	0.042199	0.028545	0.029356	0.072336	0.043148	0.044057	0.062656	0.067183	0.066754	0.021856	0.03365	0.036481	0.048287	0.064938	0.060713	0.092415	0.092571	0.089895	0.06258	0.037441	0.035659	0.026356	0.021899	0.019527	0.039288
5802	Eimeria tenella	0.547479	0.601539	0.471601	0.569297	0.522017	0.575081	0.479294	0.511677	0.117858	0.08024	0.084949	0.05984	0.07659	0.084279	0.027926	0.039363	0.028339	0.038529	0.052167	0.042782	0.027006	0.019882	0.018689	0.063377	0.029328	0.033123	0.059937	0.045711	0.044828	0.067224	0.077053	0.078193	0.021771	0.033471	0.031611	0.034151	0.054208	0.044682	0.108962	0.08844	0.094164	0.045912	0.034491	0.029694	0.017359	0.022701	0.018366	0.033736
284813	Encephalitozoon cuniculi GB-M1	0.47593	0.492154	0.365882	0.569754	0.563822	0.65254	0.514324	0.5246	0.050467	0.06761	0.057068	0.067106	0.074983	0.064895	0.038955	0.049348	0.051381	0.054619	0.052882	0.049794	0.020466	0.01779	0.015786	0.022797	0.029877	0.029258	0.081014	0.056259	0.054947	0.065235	0.074087	0.060435	0.019296	0.028084	0.026514	0.066774	0.068693	0.071555	0.095209	0.078336	0.081174	0.070829	0.052499	0.056699	0.030069	0.02425	0.030505	0.047836
5759	Entamoeba histolytica	0.309201	0.445711	0.346356	0.135536	0.555447	0.65952	0.502691	0.504131	0.057805	0.041551	0.050633	0.035809	0.058887	0.058509	0.056169	0.071409	0.059563	0.053511	0.046539	0.047895	0.021164	0.018562	0.016294	0.038771	0.026288	0.025138	0.072018	0.047624	0.048693	0.062362	0.044342	0.051181	0.017972	0.025689	0.024726	0.080105	0.120811	0.110712	0.082464	0.086504	0.080257	0.081112	0.073074	0.060555	0.026749	0.014577	0.00812	0.04276
5741	Giardia intestinalis	0.519588	0.537478	0.430151	0.591135	0.516134	0.617515	0.494431	0.436455	0.083838	0.074965	0.072179	0.04836	0.073197	0.070234	0.041033	0.042083	0.04535	0.058293	0.051314	0.052699	0.036495	0.020598	0.021203	0.036495	0.028805	0.02528	0.060484	0.043747	0.040814	0.067246	0.070663	0.070589	0.021071	0.033787	0.032641	0.054589	0.060518	0.061055	0.088306	0.091464	0.081471	0.059257	0.035877	0.035122	0.021324	0.022188	0.02123	0.033588
37546	Glossina morsitans morsitans	0.409313	0.494547	0.36841	0.364984	0.528618	0.616957	0.517949	0.450948	0.065521	0.056311	0.054186	0.04379	0.064165	0.062981	0.061219	0.055915	0.056011	0.060589	0.049239	0.054802	0.01847	0.020524	0.020284	0.035569	0.027722	0.027945	0.06933	0.04449	0.04501	0.064069	0.055213	0.058221	0.023759	0.030681	0.034024	0.057711	0.08851	0.079317	0.088567	0.091669	0.084256	0.067988	0.050523	0.046003	0.02258	0.020043	0.015627	0.043599
6289	Haemonchus contortus	0.464397	0.525308	0.396638	0.471244	0.529073	0.605288	0.511852	0.470079	0.068472	0.06542	0.061563	0.052257	0.069415	0.069516	0.045386	0.049122	0.047023	0.05939	0.050881	0.052037	0.023109	0.020239	0.020158	0.038302	0.028649	0.030102	0.064977	0.046071	0.04616	0.068615	0.064238	0.064553	0.02261	0.03164	0.033933	0.057084	0.073315	0.065879	0.077792	0.089567	0.087011	0.061791	0.044478	0.041713	0.025035	0.022009	0.018746	0.046433
7729	Halocynthia roretzi	0.44413	0.495234	0.412402	0.424754	0.532282	0.608343	0.513915	0.474587	0.058078	0.062033	0.060394	0.050403	0.067918	0.071995	0.057007	0.051765	0.04872	0.054933	0.050513	0.0478	0.027555	0.020142	0.022014	0.042748	0.028459	0.027797	0.061891	0.046425	0.043176	0.064996	0.061532	0.063851	0.02557	0.030965	0.030774	0.056781	0.078556	0.070026	0.075314	0.08931	0.082198	0.05569	0.047576	0.044008	0.026779	0.021594	0.01768	0.037333
29058	Helicoverpa armigera	0.494794	0.52594	0.389973	0.568468	0.510616	0.634169	0.478404	0.419275	0.072743	0.070404	0.067844	0.054993	0.070115	0.059412	0.057386	0.044527	0.050951	0.063972	0.050447	0.056527	0.011524	0.021209	0.018789	0.036427	0.028274	0.023543	0.064663	0.041914	0.040812	0.058756	0.065217	0.062226	0.021665	0.03403	0.032609	0.064456	0.066465	0.072859	0.077308	0.0942	0.084357	0.035597	0.036995	0.036786	0.025027	0.02154	0.0228	0.051009
7102	Heliothis virescens	0.492507	0.509492	0.378576	0.589453	0.505845	0.609196	0.457317	0.451022	0.070138	0.069897	0.063767	0.049473	0.069334	0.057805	0.048055	0.044495	0.046619	0.055405	0.050071	0.048423	0.017798	0.021537	0.018219	0.03263	0.028021	0.025521	0.05857	0.040683	0.039783	0.05468	0.063778	0.053736	0.02149	0.034487	0.031064	0.06704	0.067175	0.073981	0.096506	0.095795	0.096304	0.047001	0.036152	0.038301	0.030158	0.02121	0.026791	0.05234
51029	Heterodera glycines	0.504998	0.526273	0.411119	0.577604	0.536154	0.625564	0.502528	0.48037	0.085089	0.072622	0.067332	0.040921	0.074121	0.070122	0.05319	0.04473	0.04557	0.051554	0.05223	0.050625	0.019209	0.019436	0.019043	0.03983	0.029445	0.028013	0.063253	0.048874	0.0468	0.073514	0.072921	0.068016	0.02201	0.031467	0.030302	0.048728	0.063	0.062727	0.079388	0.085777	0.08269	0.076191	0.041855	0.042127	0.026025	0.02323	0.024088	0.038938
6087	Hydra vulgaris	0.374027	0.485169	0.400263	0.23665	0.54981	0.624671	0.536587	0.48817	0.052988	0.050967	0.056216	0.04622	0.0639	0.072829	0.056656	0.061871	0.052972	0.054263	0.049066	0.04992	0.024974	0.019111	0.021242	0.040609	0.027706	0.028607	0.068741	0.048915	0.047612	0.078059	0.05343	0.065092	0.02105	0.027792	0.029994	0.056735	0.098621	0.079055	0.075352	0.086265	0.076826	0.076313	0.061681	0.050523	0.020932	0.019235	0.010326	0.039079
6945	Ixodes scapularis	0.506026	0.512933	0.436783	0.568363	0.537744	0.616898	0.522989	0.473344	0.06838	0.072823	0.065928	0.043826	0.074408	0.077377	0.051125	0.044686	0.046612	0.050621	0.052339	0.049087	0.038815	0.019321	0.022449	0.034678	0.029514	0.027398	0.067404	0.049338	0.044118	0.075006	0.07349	0.072282	0.02082	0.031309	0.030484	0.039117	0.062685	0.059007	0.075645	0.08524	0.076522	0.064882	0.042125	0.041894	0.021762	0.023338	0.021717	0.039723
5659	Leishmania amazonensis	0.607715	0.588941	0.43223	0.801975	0.515058	0.608919	0.478548	0.457708	0.091575	0.091809	0.080828	0.059007	0.081914	0.071338	0.036743	0.032923	0.03688	0.051353	0.052432	0.05284	0.020011	0.019385	0.018032	0.033993	0.029424	0.028643	0.059537	0.044476	0.044598	0.073883	0.086247	0.074177	0.024186	0.034687	0.033937	0.04698	0.042836	0.046904	0.085512	0.087913	0.089975	0.052811	0.027928	0.031128	0.028493	0.021939	0.027202	0.041447
5660	Leishmania braziliensis	0.60396	0.622317	0.484017	0.705545	0.506645	0.577031	0.461129	0.481776	0.111072	0.090845	0.09366	0.071145	0.080754	0.082184	0.027746	0.032923	0.026872	0.048061	0.051824	0.044278	0.019059	0.019959	0.018477	0.041416	0.029009	0.030173	0.060052	0.042265	0.041164	0.063006	0.083102	0.080148	0.027601	0.03557	0.032456	0.031778	0.043875	0.039999	0.094245	0.090742	0.094588	0.034109	0.02685	0.024982	0.02309	0.021467	0.020598	0.030362
5661	Leishmania donovani	0.602652	0.593489	0.429722	0.784745	0.51128	0.612918	0.470641	0.450281	0.103113	0.090706	0.082747	0.055301	0.081047	0.069152	0.037238	0.033254	0.036761	0.05322	0.052134	0.05367	0.018496	0.019703	0.017494	0.035506	0.029225	0.027764	0.058092	0.04345	0.043962	0.07032	0.084199	0.073569	0.023512	0.035066	0.033895	0.048997	0.043913	0.048638	0.088678	0.089341	0.09074	0.049394	0.027715	0.030112	0.028709	0.021767	0.026578	0.039325
5671	Leishmania infantum	0.623811	0.633628	0.491345	0.746461	0.508074	0.579953	0.46179	0.482479	0.119901	0.094886	0.097177	0.072201	0.082948	0.083651	0.026683	0.031095	0.025829	0.048975	0.052074	0.044671	0.01879	0.019502	0.018071	0.041029	0.029163	0.030163	0.060119	0.042754	0.041646	0.064907	0.087192	0.083379	0.026934	0.03552	0.032354	0.030581	0.040332	0.037219	0.091632	0.089341	0.09319	0.034407	0.025529	0.02408	0.022861	0.021289	0.02095	0.029944
5664	Leishmania major	0.634438	0.637342	0.503276	0.762695	0.507879	0.5842	0.459938	0.479498	0.123491	0.097058	0.101201	0.07239	0.084042	0.084858	0.027025	0.030096	0.025194	0.049023	0.052122	0.044276	0.019009	0.019302	0.018168	0.039773	0.029188	0.029031	0.054893	0.042754	0.040788	0.068929	0.089132	0.086187	0.027485	0.035583	0.031513	0.029798	0.038553	0.03605	0.088719	0.088882	0.090488	0.032501	0.024687	0.023209	0.022702	0.021102	0.020785	0.027845
347515	Leishmania major strain Friedlin	0.622015	0.620379	0.4977	0.747967	0.504574	0.573832	0.456012	0.483878	0.119357	0.094422	0.096383	0.069695	0.082454	0.083927	0.026949	0.031115	0.025753	0.047909	0.051815	0.042086	0.017841	0.019743	0.018951	0.039508	0.028984	0.029303	0.059766	0.041849	0.039456	0.060486	0.08581	0.080795	0.026171	0.035886	0.031256	0.030477	0.040788	0.03798	0.090092	0.090533	0.093632	0.035256	0.025131	0.024144	0.022685	0.021103	0.021543	0.030377
5665	Leishmania mexicana	0.607575	0.595346	0.441048	0.786331	0.515693	0.603443	0.479445	0.46419	0.093656	0.091796	0.082482	0.057617	0.081958	0.073891	0.034975	0.032963	0.035063	0.051377	0.052473	0.051586	0.019282	0.019349	0.018181	0.03679	0.029452	0.029369	0.061582	0.044643	0.044691	0.071369	0.086407	0.075968	0.025	0.034618	0.0339	0.041945	0.042833	0.045116	0.091694	0.087721	0.090367	0.046682	0.028045	0.030376	0.0274	0.021979	0.025934	0.037354
6689	Litopenaeus vannamei	0.540713	0.555429	0.429866	0.636845	0.508092	0.610477	0.501616	0.412182	0.075521	0.078684	0.072643	0.054795	0.074422	0.070773	0.041516	0.03938	0.045625	0.05321	0.051141	0.057002	0.027508	0.020853	0.021949	0.033657	0.02864	0.025503	0.060373	0.041992	0.03997	0.087944	0.072308	0.073114	0.021994	0.034881	0.036371	0.052513	0.056219	0.056874	0.079102	0.093122	0.081757	0.053717	0.032335	0.031993	0.022089	0.021819	0.020243	0.046935
6523	Lymnaea stagnalis	0.479981	0.504452	0.398689	0.536802	0.517691	0.605327	0.491151	0.456595	0.060366	0.06794	0.061949	0.053382	0.069503	0.065806	0.050064	0.046634	0.048141	0.055572	0.050575	0.049006	0.023556	0.020878	0.020811	0.037747	0.028402	0.026847	0.05689	0.043431	0.041177	0.063953	0.064357	0.059794	0.025127	0.033074	0.031952	0.060684	0.069808	0.069287	0.091605	0.092545	0.088242	0.052128	0.040047	0.04045	0.028604	0.0217	0.022496	0.045842
77504	Lysiphlebus testaceipes	0.367788	0.498079	0.397087	0.208197	0.546337	0.644894	0.516626	0.477492	0.074522	0.050005	0.061653	0.075898	0.062823	0.067991	0.041791	0.062521	0.05268	0.043357	0.048666	0.052277	0.01499	0.019349	0.019105	0.035198	0.027472	0.026306	0.053081	0.047741	0.047773	0.069209	0.05185	0.065894	0.02405	0.028004	0.028786	0.060813	0.100758	0.084955	0.078032	0.087538	0.076348	0.108629	0.061333	0.048142	0.02424	0.018688	0.009378	0.034154
7130	Manduca sexta	0.502083	0.525325	0.397864	0.583059	0.521093	0.617603	0.487185	0.45849	0.075641	0.071895	0.066196	0.048863	0.072055	0.064991	0.048001	0.044299	0.046569	0.05754	0.051282	0.051539	0.022458	0.020459	0.019052	0.035362	0.028824	0.027018	0.059665	0.044742	0.043637	0.065047	0.068839	0.062888	0.020979	0.033037	0.031911	0.057275	0.064342	0.066324	0.086371	0.090612	0.087727	0.057763	0.038649	0.03943	0.025537	0.022288	0.024199	0.044434
39758	Mayetiola destructor	0.396108	0.481761	0.378827	0.327736	0.527205	0.596078	0.493106	0.49243	0.072542	0.054207	0.055143	0.04354	0.062735	0.064766	0.054773	0.057524	0.048027	0.050528	0.048714	0.044646	0.027574	0.020646	0.019847	0.037755	0.027418	0.029351	0.065442	0.043727	0.043314	0.057703	0.052914	0.053643	0.022428	0.030544	0.030254	0.062512	0.092479	0.081569	0.095082	0.092547	0.093728	0.066268	0.051636	0.046594	0.021714	0.019347	0.015698	0.046433
6306	Meloidogyne incognita	0.375799	0.474678	0.379998	0.27272	0.538885	0.625289	0.519043	0.472323	0.060435	0.051175	0.054246	0.036558	0.062479	0.065682	0.066218	0.060973	0.055779	0.054032	0.048609	0.050402	0.022761	0.019865	0.020487	0.042424	0.027415	0.027035	0.065846	0.046066	0.045114	0.074562	0.05183	0.058542	0.017474	0.028929	0.030204	0.062211	0.098425	0.085333	0.080717	0.089585	0.080763	0.078115	0.057782	0.049928	0.022183	0.018829	0.012617	0.048207
34649	Mesobuthus martensii	0.392069	0.429278	0.408627	0.338303	0.535879	0.61593	0.540982	0.450726	0.064184	0.053662	0.049594	0.036996	0.063556	0.071472	0.054377	0.058616	0.061772	0.051188	0.049047	0.046463	0.077978	0.020062	0.026615	0.022325	0.02765	0.023774	0.046165	0.045837	0.038126	0.08021	0.053836	0.058449	0.009727	0.029586	0.028972	0.060836	0.093446	0.080872	0.086031	0.089989	0.071573	0.076224	0.054779	0.050689	0.035002	0.019583	0.01455	0.046803
7370	Musca domestica	0.451852	0.498313	0.38916	0.468084	0.50864	0.58219	0.48464	0.45909	0.065801	0.062966	0.058184	0.048276	0.065657	0.064557	0.051897	0.049358	0.04677	0.054142	0.049272	0.046456	0.017164	0.02167	0.021384	0.038629	0.027598	0.028296	0.055663	0.040561	0.039429	0.062253	0.057963	0.054716	0.027752	0.033526	0.033339	0.056676	0.077284	0.072188	0.094379	0.096432	0.095835	0.056112	0.040632	0.039696	0.02962	0.020472	0.019759	0.050767
6550	Mytilus edulis	0.453695	0.514599	0.516741	0.329747	0.573292	0.641577	0.564168	0.514129	0.090572	0.063773	0.074355	0.052024	0.074354	0.100448	0.046592	0.05245	0.041253	0.032698	0.052643	0.043735	0.034317	0.017261	0.024643	0.029042	0.029733	0.025854	0.038339	0.058523	0.046278	0.127814	0.072009	0.09625	0.019849	0.026746	0.024433	0.033534	0.073972	0.054472	0.047219	0.076255	0.057687	0.100548	0.058308	0.043653	0.015461	0.024118	0.01112	0.023087
29158	Mytilus galloprovincialis	0.434354	0.516104	0.430532	0.356426	0.563221	0.658027	0.531987	0.499651	0.081825	0.060567	0.06843	0.046566	0.071245	0.076863	0.051712	0.054535	0.048266	0.04987	0.051705	0.051478	0.03367	0.018054	0.018964	0.036021	0.029212	0.026716	0.064704	0.054854	0.051406	0.096785	0.066244	0.077783	0.018296	0.027536	0.026753	0.047202	0.079853	0.069751	0.070675	0.080056	0.069075	0.071469	0.057855	0.048198	0.0297	0.022906	0.015113	0.029255
45351	Nematostella vectensis	0.503313	0.51529	0.448482	0.546167	0.536531	0.580426	0.533125	0.496043	0.062163	0.072323	0.062624	0.067774	0.074008	0.085061	0.048267	0.044941	0.041688	0.044328	0.052216	0.044318	0.029874	0.019427	0.024505	0.045108	0.029439	0.031533	0.059748	0.048946	0.043622	0.060194	0.072707	0.071511	0.033181	0.031406	0.032036	0.040538	0.063379	0.052816	0.070635	0.085727	0.081646	0.064244	0.042127	0.041033	0.027087	0.023229	0.019626	0.033404
34765	Oikopleura dioica	0.469988	0.521568	0.400136	0.488259	0.523259	0.599667	0.507964	0.462145	0.06809	0.0663	0.061578	0.055369	0.06922	0.069389	0.052016	0.048127	0.04702	0.056342	0.050678	0.051259	0.018681	0.020588	0.020939	0.045521	0.028499	0.029403	0.070879	0.044663	0.044044	0.054229	0.063918	0.063571	0.022181	0.032337	0.03422	0.056115	0.072108	0.065572	0.08178	0.091177	0.087754	0.06748	0.042415	0.040401	0.021314	0.021809	0.019108	0.042093
6282	Onchocerca volvulus	0.401855	0.518259	0.370252	0.317054	0.55063	0.627103	0.515491	0.509295	0.069509	0.055292	0.058302	0.054447	0.06654	0.066251	0.049254	0.058178	0.048124	0.058855	0.050114	0.051772	0.016998	0.019029	0.016824	0.044454	0.0283	0.031952	0.07671	0.05015	0.053733	0.063533	0.058115	0.06203	0.021063	0.028279	0.030785	0.067379	0.089924	0.077293	0.086483	0.085088	0.086881	0.070759	0.05822	0.049947	0.026182	0.02082	0.014884	0.038992
7656	Paracentrotus lividus	0.495106	0.538522	0.443728	0.503067	0.52213	0.613081	0.508304	0.445004	0.06471	0.07067	0.072033	0.055735	0.071502	0.075393	0.045438	0.045147	0.044399	0.056048	0.051197	0.051811	0.022876	0.020457	0.022351	0.044632	0.028784	0.026218	0.059361	0.044885	0.041543	0.079461	0.067888	0.074467	0.026457	0.032832	0.032698	0.048885	0.065955	0.06006	0.073641	0.090563	0.078724	0.050922	0.03958	0.035599	0.024577	0.022245	0.017324	0.03447
5888	Paramecium tetraurelia	0.330617	0.397244	0.319009	0.275596	0.551496	0.647704	0.507117	0.499666	0.048757	0.044558	0.040456	0.037445	0.060218	0.054198	0.06565	0.068048	0.067457	0.056966	0.047353	0.044457	0.020745	0.018921	0.017188	0.02895	0.026742	0.024149	0.070883	0.047578	0.044398	0.048474	0.046961	0.041624	0.017165	0.026616	0.024181	0.083842	0.113184	0.112995	0.096418	0.087091	0.082587	0.08917	0.068371	0.067367	0.02285	0.016254	0.018045	0.050517
6687	Penaeus monodon	0.53629	0.558358	0.413572	0.636941	0.513373	0.616054	0.502218	0.421847	0.07524	0.07798	0.070814	0.053558	0.074548	0.068366	0.04568	0.040128	0.046328	0.056604	0.051428	0.058571	0.025091	0.020576	0.020362	0.040285	0.028847	0.026635	0.066435	0.043282	0.042736	0.075207	0.072867	0.071445	0.021284	0.034275	0.036503	0.052863	0.056955	0.058082	0.083714	0.09164	0.083461	0.05187	0.033772	0.033803	0.024396	0.022131	0.02134	0.039424
5791	Physarum polycephalum	0.503439	0.543379	0.402746	0.56419	0.516453	0.632468	0.480142	0.436751	0.082861	0.072056	0.071955	0.043279	0.071646	0.06301	0.043592	0.043891	0.046647	0.055599	0.051015	0.05551	0.01129	0.020748	0.018279	0.03956	0.02864	0.025013	0.065321	0.043557	0.043043	0.072893	0.067989	0.066457	0.022625	0.033544	0.032257	0.05598	0.064208	0.067573	0.086557	0.092018	0.084765	0.066732	0.037475	0.036171	0.019175	0.022025	0.022095	0.039694
5823	Plasmodium berghei	0.279323	0.365464	0.298716	0.173788	0.570876	0.658981	0.54646	0.507186	0.037857	0.037508	0.032628	0.027635	0.058658	0.054963	0.096997	0.076803	0.07897	0.059082	0.045608	0.045483	0.022244	0.017325	0.017407	0.026424	0.025763	0.024224	0.071548	0.050136	0.04681	0.045124	0.042029	0.039313	0.018478	0.023436	0.023537	0.092197	0.131807	0.121273	0.078564	0.082625	0.074547	0.097795	0.084428	0.081273	0.01932	0.01208	0.011723	0.045389
186763	Plasmodium falciparum	0.276185	0.380505	0.279582	0.168468	0.587899	0.679279	0.580428	0.503989	0.036257	0.037032	0.03032	0.026394	0.061231	0.05422	0.112862	0.078066	0.087279	0.064246	0.045902	0.053608	0.019089	0.016119	0.015992	0.029815	0.025886	0.025718	0.083519	0.054623	0.054471	0.043068	0.043798	0.041944	0.021314	0.021753	0.025311	0.078171	0.132394	0.116397	0.078325	0.077504	0.067155	0.104577	0.092898	0.088683	0.018489	0.01216	0.0108	0.039083
36329	Plasmodium falciparum 3D7	0.238147	0.31992	0.221643	0.172879	0.591726	0.684118	0.60795	0.48311	0.019834	0.032178	0.019018	0.02625	0.058474	0.043904	0.143669	0.084283	0.113798	0.064351	0.043861	0.053532	0.017542	0.015573	0.014963	0.02792	0.024719	0.023103	0.072299	0.053135	0.050034	0.028558	0.038523	0.029491	0.024224	0.020404	0.024718	0.092235	0.148193	0.130117	0.075631	0.077369	0.062508	0.11727	0.102106	0.106361	0.021947	0.007497	0.011858	0.04342
126793	Plasmodium vivax	0.430984	0.468896	0.333122	0.490932	0.58284	0.676596	0.550345	0.521577	0.067999	0.059932	0.047521	0.027398	0.073808	0.062162	0.067606	0.055678	0.063096	0.054833	0.052268	0.055706	0.0205	0.016686	0.015065	0.035429	0.029496	0.029028	0.08861	0.060747	0.06073	0.056382	0.069752	0.058163	0.017151	0.025379	0.026627	0.056145	0.079693	0.080163	0.083238	0.074147	0.072336	0.105149	0.06471	0.068787	0.019675	0.023747	0.027591	0.039674
51655	Plutella xylostella	0.540068	0.531838	0.377512	0.710855	0.51936	0.623869	0.494659	0.439552	0.076416	0.078803	0.063298	0.055275	0.075574	0.061329	0.045748	0.040027	0.050404	0.057051	0.051881	0.057259	0.013276	0.020147	0.018429	0.034219	0.029148	0.027075	0.060152	0.044901	0.044908	0.060574	0.075041	0.06196	0.022437	0.03368	0.034521	0.055275	0.055894	0.063169	0.086619	0.089592	0.087274	0.075204	0.034642	0.039531	0.026552	0.022517	0.028708	0.04572
6182	Schistosoma japonicum	0.390259	0.493093	0.37928	0.298403	0.540846	0.61964	0.516174	0.486726	0.059502	0.053419	0.056068	0.051335	0.064088	0.066648	0.05232	0.059161	0.051655	0.058877	0.049238	0.050247	0.020769	0.019723	0.019374	0.039188	0.027777	0.029248	0.065244	0.047088	0.047648	0.066514	0.054438	0.059817	0.024218	0.029046	0.030844	0.059806	0.093836	0.08063	0.088117	0.088509	0.084509	0.069659	0.056578	0.048983	0.026075	0.019735	0.013701	0.038923
6183	Schistosoma mansoni	0.373651	0.470246	0.391365	0.259341	0.520661	0.593692	0.5	0.468292	0.053841	0.050665	0.054631	0.049281	0.059734	0.066209	0.063104	0.06	0.05089	0.054351	0.047528	0.045174	0.023048	0.021101	0.022395	0.039695	0.026711	0.027229	0.057854	0.041384	0.039786	0.057742	0.048445	0.054631	0.026687	0.030677	0.030916	0.062314	0.09956	0.084087	0.089138	0.095283	0.088818	0.058407	0.052243	0.044821	0.023645	0.017825	0.011624	0.040616
7108	Spodoptera frugiperda	0.505949	0.531254	0.398835	0.587757	0.530296	0.61729	0.515077	0.458522	0.070765	0.072725	0.063425	0.064915	0.073512	0.069023	0.042319	0.044337	0.048515	0.055494	0.051918	0.054984	0.02182	0.019816	0.019955	0.037841	0.02924	0.028867	0.060955	0.047278	0.04656	0.06375	0.071686	0.067369	0.024304	0.032109	0.034089	0.052336	0.063045	0.061619	0.081636	0.08757	0.08325	0.076278	0.040375	0.041082	0.027126	0.022895	0.022733	0.03779
7668	Strongylocentrotus purpuratus	0.525445	0.62788	0.483001	0.465452	0.561411	0.627695	0.598478	0.45806	0.053599	0.076471	0.076433	0.093448	0.07902	0.098501	0.04173	0.043411	0.039167	0.064937	0.053863	0.066087	0.010891	0.01754	0.021703	0.05087	0.030431	0.033131	0.07136	0.056665	0.055858	0.146519	0.08316	0.113926	0.04366	0.028926	0.039198	0.033409	0.057	0.03815	0.044525	0.077135	0.0617	0.033065	0.045669	0.033105	0.027734	0.024914	0.010338	0.045981
55567	Suberites domuncula	0.459812	0.524601	0.407269	0.447565	0.537799	0.628214	0.516791	0.468393	0.064955	0.064732	0.064857	0.058959	0.070102	0.070493	0.040325	0.050148	0.048633	0.056794	0.051247	0.053666	0.018883	0.01968	0.019776	0.043045	0.028898	0.027984	0.059865	0.048321	0.047285	0.072737	0.065336	0.069364	0.024324	0.030648	0.03176	0.052479	0.074147	0.067606	0.079187	0.087012	0.079573	0.071245	0.047285	0.04285	0.024221	0.022384	0.017932	0.038438
6204	Taenia solium	0.502774	0.553266	0.415809	0.539248	0.525359	0.6279	0.47662	0.471558	0.081027	0.072086	0.075602	0.058636	0.072624	0.067014	0.034916	0.044447	0.041273	0.050264	0.051559	0.051115	0.013467	0.020172	0.017409	0.036993	0.029008	0.027031	0.071616	0.045886	0.045613	0.068242	0.069958	0.068848	0.019437	0.032595	0.030291	0.054613	0.064003	0.063956	0.098679	0.089245	0.086913	0.060616	0.039556	0.03683	0.025441	0.022556	0.021809	0.037285
7067	Tenebrio molitor	0.48545	0.529833	0.428057	0.49846	0.513772	0.621143	0.500294	0.419879	0.072306	0.068823	0.070396	0.035768	0.069567	0.069247	0.045576	0.045774	0.048478	0.052644	0.050448	0.05463	0.02562	0.021089	0.02213	0.040525	0.028301	0.024117	0.059598	0.042538	0.03954	0.082612	0.064391	0.070479	0.026503	0.033564	0.03332	0.052666	0.068605	0.065997	0.075658	0.093568	0.078745	0.046822	0.038596	0.035087	0.015222	0.021571	0.017469	0.035836
5874	Theileria annulata	0.414853	0.452738	0.323349	0.468473	0.515546	0.626033	0.479032	0.441571	0.052836	0.05702	0.047745	0.025745	0.062956	0.049658	0.03839	0.054335	0.062014	0.076382	0.048636	0.051303	0.008133	0.021384	0.017702	0.021423	0.027298	0.024233	0.068571	0.041351	0.040567	0.038144	0.053648	0.043902	0.014332	0.032107	0.030646	0.024664	0.087271	0.095789	0.088591	0.095552	0.091541	0.129446	0.046195	0.049037	0.016171	0.019577	0.024984	0.075131
6832	Tigriopus californicus	0.49836	0.54513	0.382887	0.567064	0.513231	0.60723	0.501015	0.431447	0.080535	0.071089	0.063243	0.049012	0.070772	0.063934	0.040978	0.044279	0.048554	0.060633	0.050698	0.058189	0.012591	0.021006	0.019486	0.044566	0.028436	0.028562	0.062235	0.04264	0.044157	0.074036	0.066397	0.0635	0.023874	0.03381	0.037638	0.061919	0.065525	0.064244	0.08911	0.093235	0.089667	0.070922	0.037241	0.036845	0.023513	0.021755	0.020809	0.040843
5811	Toxoplasma gondii	0.564754	0.601455	0.475314	0.617493	0.52136	0.596634	0.485922	0.481522	0.095592	0.08351	0.087684	0.070095	0.078222	0.082479	0.029022	0.037515	0.031433	0.050706	0.052375	0.047436	0.019649	0.019687	0.019251	0.03826	0.02944	0.029784	0.073434	0.045753	0.044055	0.079264	0.080028	0.082882	0.021384	0.033702	0.03207	0.032658	0.050692	0.045067	0.087214	0.087895	0.086318	0.048233	0.032772	0.029192	0.018352	0.022653	0.019071	0.038335
383379	Toxoplasma gondii RH	0.579869	0.618946	0.50478	0.615881	0.514324	0.569149	0.480128	0.493695	0.10216	0.086288	0.092444	0.078535	0.07902	0.09058	0.02407	0.035647	0.026108	0.0477	0.052107	0.042408	0.020317	0.019899	0.020146	0.041067	0.029235	0.031304	0.079683	0.044049	0.041352	0.074686	0.080872	0.085376	0.021206	0.034583	0.032103	0.02434	0.048034	0.038858	0.092144	0.089432	0.089523	0.040136	0.030135	0.025458	0.015298	0.022153	0.016977	0.034445
30076	Triatoma infestans	0.383885	0.46015	0.388573	0.302933	0.555345	0.652162	0.517539	0.496334	0.064625	0.052496	0.056259	0.043389	0.065605	0.067329	0.052459	0.060832	0.056112	0.053249	0.049679	0.047828	0.026956	0.018722	0.01902	0.037574	0.028062	0.025138	0.057578	0.050814	0.047132	0.070187	0.056005	0.060349	0.020067	0.027436	0.02551	0.058558	0.095267	0.088241	0.07439	0.084231	0.074709	0.084313	0.062221	0.055296	0.022595	0.020078	0.015615	0.045885
7070	Tribolium castaneum	0.472381	0.478325	0.374604	0.564214	0.50672	0.582278	0.479997	0.457886	0.059352	0.066413	0.054254	0.046525	0.06744	0.060936	0.051308	0.046835	0.049433	0.047513	0.049667	0.045325	0.020502	0.021653	0.021242	0.040921	0.027803	0.027464	0.052738	0.04052	0.038283	0.053622	0.060767	0.05008	0.024824	0.034079	0.032516	0.064956	0.072071	0.073264	0.098495	0.096285	0.097428	0.059867	0.03821	0.041752	0.024708	0.020877	0.025521	0.053516
6334	Trichinella spiralis	0.405446	0.500996	0.395267	0.320076	0.549781	0.630881	0.505225	0.513237	0.083567	0.055858	0.061813	0.044041	0.066744	0.069196	0.052906	0.05766	0.046819	0.054207	0.050198	0.047006	0.020902	0.019081	0.017905	0.043349	0.028345	0.028998	0.073807	0.050037	0.049562	0.055874	0.058553	0.063119	0.020211	0.028437	0.027502	0.054695	0.088881	0.07872	0.077549	0.085229	0.083617	0.071286	0.057475	0.049365	0.022447	0.020955	0.015474	0.038063
5722	Trichomonas vaginalis	0.454144	0.533199	0.382552	0.446682	0.509962	0.638931	0.486996	0.403959	0.080169	0.063377	0.066858	0.040621	0.066043	0.058313	0.049163	0.049175	0.053455	0.055281	0.049422	0.061058	0.017527	0.02157	0.018716	0.041526	0.027693	0.023385	0.066951	0.040936	0.041382	0.070432	0.058586	0.063469	0.019383	0.033434	0.034505	0.067365	0.076645	0.077426	0.0802	0.095934	0.082548	0.076213	0.040732	0.036228	0.023569	0.020614	0.017047	0.040376
5691	Trypanosoma brucei	0.507855	0.573212	0.436385	0.513966	0.527265	0.598913	0.490929	0.491951	0.083241	0.073026	0.076265	0.068377	0.073337	0.076194	0.037488	0.043969	0.035932	0.050885	0.051779	0.04826	0.022234	0.019997	0.018631	0.038006	0.029144	0.031295	0.069874	0.046492	0.046731	0.067175	0.071298	0.073548	0.024343	0.032458	0.032319	0.040624	0.062734	0.054796	0.094028	0.088443	0.090127	0.047456	0.03948	0.034794	0.023442	0.022738	0.018544	0.036462
5702	Trypanosoma brucei brucei	0.505396	0.561876	0.43018	0.524132	0.53083	0.621707	0.479349	0.491434	0.09874	0.072632	0.078239	0.057166	0.073523	0.071432	0.0372	0.044427	0.037837	0.048095	0.051938	0.048525	0.020289	0.019786	0.017381	0.031106	0.029254	0.028531	0.068074	0.047414	0.04689	0.068552	0.071715	0.072032	0.022424	0.032045	0.029526	0.04411	0.06315	0.059996	0.092231	0.087425	0.087224	0.061112	0.040557	0.036563	0.024468	0.02292	0.020815	0.03984
5693	Trypanosoma cruzi	0.541801	0.580719	0.440196	0.604487	0.528037	0.612116	0.482977	0.489017	0.090484	0.079272	0.080901	0.061928	0.076693	0.074573	0.037198	0.040253	0.035457	0.049769	0.052446	0.04911	0.018849	0.019567	0.017668	0.035829	0.029524	0.029782	0.069051	0.04726	0.046999	0.072406	0.077584	0.075574	0.02274	0.032764	0.03112	0.041133	0.055137	0.052324	0.090428	0.086795	0.088213	0.050961	0.036273	0.033933	0.025183	0.023054	0.021958	0.037036
163159	Xenopsylla cheopis	0.377469	0.452509	0.376429	0.303468	0.562738	0.643795	0.527644	0.516775	0.066345	0.051517	0.0518	0.046309	0.066135	0.068193	0.04905	0.062079	0.05604	0.048672	0.049738	0.046318	0.027975	0.018207	0.018718	0.036764	0.028101	0.027407	0.05973	0.052649	0.049534	0.066912	0.05626	0.057863	0.017579	0.026547	0.025627	0.055949	0.096984	0.087538	0.087988	0.082159	0.077162	0.106417	0.065712	0.059931	0.026841	0.020036	0.016282	0.041111
9915	Bos indicus	0.510661	0.553008	0.430297	0.548677	0.523382	0.580346	0.545782	0.444018	0.045991	0.073474	0.062727	0.045991	0.073154	0.081552	0.047999	0.043455	0.044845	0.039443	0.0516	0.055481	0.020687	0.020223	0.024493	0.05233	0.029018	0.03204	0.045286	0.045502	0.044309	0.113007	0.070861	0.075371	0.033026	0.032907	0.040119	0.048782	0.062251	0.050774	0.091798	0.089548	0.081606	0.04946	0.038319	0.035814	0.025356	0.022538	0.016354	0.037956
9913	Bos taurus	0.537395	0.567862	0.418675	0.625647	0.520899	0.586029	0.501828	0.474839	0.0715	0.078333	0.069409	0.056873	0.075479	0.074656	0.036175	0.04039	0.038798	0.048821	0.051935	0.050983	0.021934	0.020082	0.019739	0.04563	0.02919	0.032564	0.069024	0.045271	0.046098	0.068362	0.074957	0.069919	0.024948	0.033486	0.036015	0.044707	0.056401	0.051552	0.101231	0.089222	0.092679	0.057215	0.035207	0.03508	0.022531	0.022601	0.021788	0.038817
89462	Bubalus bubalis	0.510615	0.524921	0.393849	0.613074	0.504354	0.574927	0.487499	0.450637	0.060624	0.073085	0.060916	0.047129	0.070976	0.066473	0.041913	0.042401	0.04434	0.047386	0.050343	0.048991	0.028675	0.021449	0.021301	0.045258	0.028159	0.029712	0.059198	0.040618	0.040187	0.054824	0.066373	0.057944	0.024769	0.0349	0.036222	0.051503	0.062994	0.061409	0.11318	0.095551	0.097586	0.060157	0.034211	0.036371	0.024652	0.021366	0.023442	0.044533
9615	Canis familiaris	0.532265	0.554709	0.418992	0.623092	0.51632	0.588398	0.493424	0.467137	0.069173	0.077295	0.069277	0.052784	0.07447	0.072507	0.038255	0.040713	0.040025	0.045975	0.051554	0.04986	0.023981	0.020438	0.020191	0.043693	0.028941	0.030577	0.066863	0.04399	0.04371	0.069847	0.072902	0.067478	0.023155	0.033918	0.034879	0.048488	0.057706	0.05467	0.100763	0.090879	0.092399	0.056203	0.034739	0.035088	0.022779	0.022293	0.022446	0.041576
9925	Capra hircus	0.522219	0.541173	0.413115	0.612369	0.513026	0.580252	0.506762	0.452065	0.05926	0.075383	0.063985	0.050522	0.073109	0.072752	0.041137	0.041628	0.043386	0.046853	0.051158	0.051173	0.02726	0.020767	0.022092	0.0463	0.028692	0.030541	0.05779	0.042985	0.042219	0.074478	0.070362	0.06574	0.024308	0.034147	0.037018	0.047817	0.060053	0.055733	0.101938	0.092336	0.090959	0.057766	0.034978	0.035795	0.024238	0.022019	0.021335	0.041596
9796	Equus caballus	0.527877	0.550415	0.408237	0.624978	0.515412	0.586078	0.496629	0.46353	0.068135	0.076468	0.06629	0.050575	0.073936	0.070953	0.03856	0.04114	0.041543	0.04823	0.051418	0.050859	0.025121	0.020549	0.02024	0.04466	0.028858	0.031036	0.065783	0.043688	0.043944	0.066847	0.071916	0.065402	0.023192	0.033963	0.03592	0.047993	0.058704	0.05575	0.105086	0.091349	0.093559	0.060086	0.034956	0.035894	0.022853	0.02221	0.022738	0.041995
9685	Felis catus	0.52818	0.544597	0.412472	0.627472	0.510747	0.581525	0.48779	0.462925	0.069809	0.076426	0.066909	0.054049	0.07345	0.07052	0.041327	0.040859	0.040763	0.046499	0.051112	0.048746	0.024363	0.020843	0.020593	0.04185	0.028647	0.030235	0.063075	0.042492	0.042016	0.063441	0.070824	0.063719	0.023604	0.034459	0.035078	0.047315	0.058823	0.056547	0.107117	0.092809	0.095133	0.054064	0.033968	0.035135	0.022494	0.021922	0.02315	0.043755
13616	Monodelphis domestica	0.477765	0.491954	0.398366	0.542976	0.502301	0.585114	0.469226	0.452564	0.058979	0.067243	0.060864	0.049738	0.06745	0.063299	0.040996	0.045933	0.04594	0.042959	0.049489	0.044485	0.023406	0.021893	0.021569	0.036893	0.027662	0.026076	0.0517	0.039547	0.036776	0.062226	0.060672	0.053806	0.023513	0.034616	0.031543	0.062939	0.070865	0.0716	0.109359	0.097476	0.095639	0.056339	0.036705	0.037979	0.027652	0.020722	0.023326	0.052342
9986	Oryctolagus cuniculus	0.547993	0.561367	0.406348	0.676264	0.514066	0.588831	0.489498	0.463869	0.072083	0.080181	0.06857	0.053061	0.075791	0.069742	0.037698	0.038921	0.040239	0.048165	0.051661	0.051498	0.021851	0.02038	0.019233	0.042351	0.028984	0.031113	0.068082	0.04362	0.044557	0.067347	0.075088	0.065749	0.023424	0.034327	0.03596	0.05026	0.054443	0.05372	0.103946	0.090922	0.095305	0.055452	0.032863	0.034815	0.024353	0.022211	0.024555	0.0449
9940	Ovis aries	0.544883	0.564243	0.443914	0.626493	0.521631	0.586405	0.534096	0.444393	0.058267	0.079745	0.068432	0.051329	0.076294	0.082253	0.040684	0.039622	0.042167	0.036302	0.052103	0.0546	0.021926	0.01994	0.023741	0.051953	0.029289	0.030801	0.047744	0.045572	0.043671	0.108474	0.076485	0.078448	0.029189	0.033486	0.03851	0.047243	0.054772	0.047772	0.08409	0.088673	0.081212	0.048328	0.034656	0.033726	0.02645	0.022672	0.018432	0.037772
9823	Sus scrofa	0.548017	0.568862	0.424048	0.651141	0.513869	0.579753	0.495314	0.466542	0.070488	0.080182	0.070581	0.055553	0.075772	0.074705	0.036233	0.038909	0.038039	0.047722	0.051649	0.05019	0.023762	0.020393	0.020301	0.045054	0.028975	0.031818	0.064694	0.043569	0.043894	0.070294	0.075041	0.06927	0.024182	0.034348	0.036381	0.044303	0.054446	0.050584	0.103602	0.090983	0.09406	0.053483	0.032822	0.033267	0.021986	0.022198	0.022072	0.039606
315953	Acidianus two-tailed virus	0.416874	0.472384	0.346346	0.431894	0.552204	0.638549	0.480534	0.537531	0.059749	0.057698	0.05427	0.037739	0.068122	0.058557	0.053468	0.05629	0.04894	0.045318	0.050688	0.043817	0.005399	0.018884	0.014679	0.040334	0.028627	0.028828	0.07283	0.051096	0.050929	0.052481	0.060946	0.050202	0.013549	0.028399	0.024803	0.074128	0.085399	0.08784	0.096865	0.084083	0.092784	0.078073	0.056743	0.056884	0.020245	0.02161	0.026558	0.043605
279303	Actinoplanes phage phiAsp2	0.708837	0.68264	0.511148	0.932723	0.520244	0.624737	0.47066	0.465336	0.117526	0.113314	0.115391	0.07543	0.092712	0.083824	0.024182	0.023966	0.02439	0.061176	0.053022	0.052463	0.008486	0.016922	0.015319	0.030061	0.029796	0.027427	0.063339	0.046078	0.04566	0.098059	0.108206	0.102599	0.020189	0.034286	0.031513	0.039545	0.026933	0.029037	0.080477	0.081211	0.080629	0.027676	0.020827	0.021228	0.017804	0.019975	0.022268	0.024293
233894	Aeromonas phage 25	0.412466	0.500598	0.365745	0.371053	0.52944	0.639736	0.501853	0.44673	0.070293	0.056824	0.058348	0.047981	0.064571	0.0593	0.055624	0.055565	0.056264	0.062437	0.049388	0.056398	0.011619	0.02046	0.018271	0.034027	0.02781	0.025645	0.06761	0.044796	0.045538	0.062553	0.055861	0.058782	0.020169	0.030661	0.03176	0.071566	0.087563	0.08421	0.072493	0.091307	0.082376	0.06898	0.050398	0.045429	0.029626	0.020226	0.016732	0.045067
321023	Aeromonas phage 31	0.443409	0.521351	0.369271	0.439605	0.523879	0.638821	0.501566	0.43125	0.072353	0.06181	0.0613	0.048361	0.06676	0.059299	0.05351	0.051355	0.055016	0.064186	0.050006	0.059924	0.011355	0.020711	0.018211	0.034158	0.028125	0.025689	0.06792	0.044199	0.045437	0.066411	0.059705	0.061685	0.020616	0.031821	0.03388	0.070448	0.079059	0.077904	0.071297	0.091961	0.082636	0.065902	0.04539	0.041715	0.031084	0.021097	0.018224	0.045287
115987	Aeromonas phage 44RR2.8t	0.442532	0.520819	0.367195	0.439583	0.523594	0.638565	0.5013	0.430916	0.07237	0.06166	0.060902	0.048048	0.06664	0.058922	0.053465	0.051444	0.055239	0.064389	0.049964	0.060039	0.011357	0.020735	0.018143	0.034054	0.0281	0.025732	0.068018	0.044103	0.045462	0.065707	0.059507	0.061219	0.020693	0.031834	0.033983	0.07098	0.079306	0.078272	0.071991	0.092082	0.082958	0.066195	0.045409	0.041828	0.031075	0.021052	0.018291	0.045267
227470	Aeromonas phage Aeh1	0.430919	0.511966	0.359412	0.421379	0.537033	0.658524	0.51726	0.435317	0.068681	0.059893	0.058495	0.049243	0.067315	0.058511	0.054123	0.053681	0.060133	0.064311	0.050384	0.063082	0.012283	0.01988	0.017495	0.034796	0.028408	0.025217	0.066351	0.047339	0.04863	0.064807	0.060306	0.062678	0.019204	0.030236	0.032711	0.067482	0.082017	0.081153	0.070225	0.088302	0.076496	0.073823	0.050437	0.046357	0.031156	0.021388	0.01823	0.042681
416419	Archaeal BJ1 virus	0.663925	0.695766	0.451919	0.844089	0.528483	0.644816	0.512052	0.428581	0.101326	0.103708	0.098931	0.071228	0.088703	0.076642	0.024104	0.028133	0.03146	0.098202	0.053566	0.071947	0.007269	0.01749	0.014289	0.029971	0.030157	0.029724	0.090932	0.04837	0.053962	0.085958	0.101643	0.103818	0.021362	0.033397	0.039631	0.038643	0.032934	0.033485	0.076011	0.081005	0.078475	0.021043	0.025404	0.023596	0.014794	0.021691	0.018979	0.02404
[truncated: 704 more rows]
[truncated: 20 more columns]
